# Supplementary material for: Extended phenothiazines: synthesis, photophysical and redox properties, and efficient photocatalytic oxidative coupling of amines
Source: Chem Sci. 2022 Apr 8;13(18):5252–60. doi: 10.1039/d2sc01086k (PMC9093200; doi:10.1039/d2sc01086k)
Supplement: SC-013-D2SC01086K-s002 [file SC-013-D2SC01086K-s002.cif]

# Electronic Supplementary Material (ESI) for Chemical Science.
# This journal is © The Royal Society of Chemistry 2022

####################################################################### 
# 
# This file contains crystal structure data downloaded from the 
# Cambridge Structural Database (CSD) hosted by the Cambridge 
# Crystallographic Data Centre (CCDC).
# 
# Full information about CCDC data access policies and citation 
# guidelines are available at http://www.ccdc.cam.ac.uk/access/V1 
# 
# Audit and citation data items may have been added by the CCDC. 
# Please retain this information to preserve the provenance of 
# this file and to allow appropriate attribution of the data. 
# 
#######################################################################

data_exp_2096
_database_code_depnum_ccdc_archive 'CCDC 2143327'
loop_
_audit_author_name
_audit_author_address
'Xiao-Li Zhao'
;School of Chemistry and Molecular Engineering, ChangKung Chuang Institute, East China Normal Unive
China
;
_audit_update_record             
;
2022-01-20 deposited with the CCDC.	2022-04-08 downloaded from the CCDC.
;
_audit_creation_date             2021-07-02
_audit_creation_method           
;
Olex2 1.2
(compiled 2018.05.29 svn.r3508 for OlexSys, GUI svn.r5506)
;
_shelx_SHELXL_version_number     2017/1
_chemical_name_common            ?
_chemical_name_systematic        ?
_chemical_formula_moiety         'F6 Sb, C30 H25 N S'
_chemical_formula_sum            'C30 H25 F6 N S Sb'
_chemical_formula_weight         667.32
_chemical_melting_point          ?
loop_
_atom_type_symbol
_atom_type_description
_atom_type_scat_dispersion_real
_atom_type_scat_dispersion_imag
_atom_type_scat_source
C C 0.0181 0.0091 'International Tables Vol C Tables 4.2.6.8 and 6.1.1.4'
H H 0.0000 0.0000 'International Tables Vol C Tables 4.2.6.8 and 6.1.1.4'
F F 0.0727 0.0534 'International Tables Vol C Tables 4.2.6.8 and 6.1.1.4'
N N 0.0311 0.0180 'International Tables Vol C Tables 4.2.6.8 and 6.1.1.4'
S S 0.3331 0.5567 'International Tables Vol C Tables 4.2.6.8 and 6.1.1.4'
Sb Sb -0.0562 5.8946 'International Tables Vol C Tables 4.2.6.8 and 6.1.1.4'

_shelx_space_group_comment       
;
The symmetry employed for this shelxl refinement is uniquely defined
by the following loop, which should always be used as a source of
symmetry information in preference to the above space-group names.
They are only intended as comments.
;
_space_group_crystal_system      monoclinic
_space_group_IT_number           15
_space_group_name_H-M_alt        'C 1 2/c 1'
_space_group_name_Hall           '-C 2yc'
loop_
_space_group_symop_operation_xyz
'x, y, z'
'-x, y, -z+1/2'
'x+1/2, y+1/2, z'
'-x+1/2, y+1/2, -z+1/2'
'-x, -y, -z'
'x, -y, z-1/2'
'-x+1/2, -y+1/2, -z'
'x+1/2, -y+1/2, z-1/2'

_cell_length_a                   15.8665(18)
_cell_length_b                   24.950(2)
_cell_length_c                   16.2233(13)
_cell_angle_alpha                90
_cell_angle_beta                 99.104(9)
_cell_angle_gamma                90
_cell_volume                     6341.4(10)
_cell_formula_units_Z            8
_cell_measurement_reflns_used    3192
_cell_measurement_temperature    169.99(10)
_cell_measurement_theta_max      69.2760
_cell_measurement_theta_min      3.3270
_shelx_estimated_absorpt_T_max   0.567
_shelx_estimated_absorpt_T_min   0.213
_exptl_absorpt_coefficient_mu    7.991
_exptl_absorpt_correction_T_max  1.00000
_exptl_absorpt_correction_T_min  0.56800
_exptl_absorpt_correction_type   multi-scan
_exptl_absorpt_process_details   
;
CrysAlisPro 1.171.39.32a (Rigaku Oxford Diffraction, 2017)
Empirical absorption correction using spherical harmonics,
 implemented in SCALE3 ABSPACK scaling algorithm.
;
_exptl_absorpt_special_details   ?
_exptl_crystal_colour            'clear dark blue'
_exptl_crystal_colour_lustre     clear
_exptl_crystal_colour_modifier   dark
_exptl_crystal_colour_primary    blue
_exptl_crystal_density_diffrn    1.398
_exptl_crystal_density_meas      ?
_exptl_crystal_density_method    ?
_exptl_crystal_description       plate
_exptl_crystal_F_000             2664
_exptl_crystal_size_max          0.28
_exptl_crystal_size_mid          0.13
_exptl_crystal_size_min          0.08
_exptl_transmission_factor_max   ?
_exptl_transmission_factor_min   ?
_diffrn_reflns_av_R_equivalents  0.1462
_diffrn_reflns_av_unetI/netI     0.1091
_diffrn_reflns_Laue_measured_fraction_full 0.999
_diffrn_reflns_Laue_measured_fraction_max 0.999
_diffrn_reflns_limit_h_max       18
_diffrn_reflns_limit_h_min       -18
_diffrn_reflns_limit_k_max       29
_diffrn_reflns_limit_k_min       -29
_diffrn_reflns_limit_l_max       13
_diffrn_reflns_limit_l_min       -19
_diffrn_reflns_number            30155
_diffrn_reflns_point_group_measured_fraction_full 0.999
_diffrn_reflns_point_group_measured_fraction_max 0.999
_diffrn_reflns_theta_full        67.078
_diffrn_reflns_theta_max         67.078
_diffrn_reflns_theta_min         3.331
_diffrn_ambient_environment      N~2~
_diffrn_ambient_temperature      169.99(10)
_diffrn_detector                 'CCD plate'
_diffrn_detector_area_resol_mean ?
_diffrn_measured_fraction_theta_full 0.999
_diffrn_measured_fraction_theta_max 0.999
_diffrn_measurement_details      
;
List of Runs (angles in degrees, time in seconds):

  # Type    Start    End  Width  t~exp~   \w     \q     \k     \f   Frames
#--------------------------------------------------------------------------
  1  \w    -23.00  55.00   1.00    5.00    --    0.00  19.00 -30.00   78
  2  \w    -82.00 -56.00   1.00    5.00    --    0.00 -38.00  30.00   26
  3  \w    -89.00 -18.00   1.00    5.00    --    0.00 -38.00-180.00   71
  4  \w    -27.00  16.00   1.00    5.00    --    0.00 -38.00  90.00   43
  5  \w    -52.00  18.00   1.00    5.00    --    0.00 -38.00  30.00   70
  6  \w    -62.00 -27.00   1.00    5.00    --    0.00 -38.00 -30.00   35
  7  \w      6.00 116.00   1.00    5.00    --   95.80 -45.00  90.00  110
  8  \w     70.00 114.00   1.00    5.00    --   95.80 -61.00-150.00   44
  9  \w     13.00  38.00   1.00    5.00    --   95.80 -82.00  90.00   25
 10  \w     95.00 120.00   1.00    5.00    --   95.80 -61.00 -60.00   25
 11  \w     32.00 103.00   1.00    5.00    --   95.80 -61.00  90.00   71
 12  \w     66.00 128.00   1.00    5.00    --   95.80 -82.00-150.00   62
 13  \w      9.00  35.00   1.00    5.00    --   95.80 -61.00 -60.00   26
 14  \w      7.00 110.00   1.00    5.00    --   95.80 -30.00-120.00  103
 15  \w     35.00  63.00   1.00    5.00    --   95.80 -61.00-150.00   28
 16  \w      7.00 110.00   1.00    5.00    --   95.80 -61.00   0.00  103
 17  \w    134.00 185.00   1.00    5.00    --   95.80  15.00  30.00   51
 18  \w     76.00 114.00   1.00    5.00    --   95.80 -82.00 150.00   38
 19  \w     82.00 107.00   1.00    5.00    --   95.80 -82.00 -90.00   25
 20  \w     77.00 126.00   1.00    5.00    --   95.80  30.00-150.00   49
 21  \w    157.00 183.00   1.00    5.00    --   95.80  30.00-150.00   26
 22  \w    125.00 183.00   1.00    5.00    --   95.80  30.00  90.00   58
 23  \w     69.00 106.00   1.00    5.00    --   95.80  15.00  30.00   37
 24  \w     61.00 118.00   1.00    5.00    --   95.80 -82.00  90.00   57
 25  \w     38.00 117.00   1.00    5.00    --   95.80 -82.00   0.00   79
 26  \w      8.00  73.00   1.00    5.00    --   95.80 -30.00-180.00   65
;
_diffrn_measurement_device       'four-circle diffractometer'
_diffrn_measurement_device_type  'XtaLAB AFC12 (RINC): Kappa dual home/near'
_diffrn_measurement_method       '\w scans'
_diffrn_orient_matrix_type       
'CrysAlisPro convention (1999,Acta A55,543-557)'
_diffrn_orient_matrix_UB_11      -0.0780857000
_diffrn_orient_matrix_UB_12      0.0321932000
_diffrn_orient_matrix_UB_13      -0.0420542000
_diffrn_orient_matrix_UB_21      0.0587129000
_diffrn_orient_matrix_UB_22      0.0474297000
_diffrn_orient_matrix_UB_23      -0.0127796000
_diffrn_orient_matrix_UB_31      0.0121994000
_diffrn_orient_matrix_UB_32      -0.0227915000
_diffrn_orient_matrix_UB_33      -0.0854955000
_diffrn_radiation_monochromator  graphite
_diffrn_radiation_probe          x-ray
_diffrn_radiation_type           CuK\a
_diffrn_radiation_wavelength     1.54184
_diffrn_source                   'fine-focus sealed X-ray tube'
_diffrn_source_type              'Enhance (Cu) X-ray Source'
_reflns_Friedel_coverage         0.000
_reflns_Friedel_fraction_full    .
_reflns_Friedel_fraction_max     .
_reflns_number_gt                3064
_reflns_number_total             5659
_reflns_odcompleteness_completeness 99.97
_reflns_odcompleteness_iscentric 1
_reflns_odcompleteness_theta     66.97
_reflns_special_details          
;
 Reflections were merged by SHELXL according to the crystal
 class for the calculation of statistics and refinement.
 
 Structure factors included contributions from the .fab file.
 
 _reflns_Friedel_fraction is defined as the number of unique
 Friedel pairs measured divided by the number that would be
 possible theoretically, ignoring centric projections and
 systematic absences.
;
_reflns_threshold_expression     'I > 2\s(I)'
_computing_cell_refinement       'CrysAlisPro 1.171.39.32a (Rigaku OD, 2017)'
_computing_data_collection       'CrysAlisPro 1.171.39.32a (Rigaku OD, 2017)'
_computing_data_reduction        'CrysAlisPro 1.171.39.32a (Rigaku OD, 2017)'
_computing_molecular_graphics    'Olex2 (Dolomanov et al., 2009)'
_computing_publication_material  'Olex2 (Dolomanov et al., 2009)'
_computing_structure_refinement  'ShelXL (Sheldrick, 2015)'
_computing_structure_solution    'ShelXT (Sheldrick, 2015)'
_refine_diff_density_max         0.675
_refine_diff_density_min         -1.718
_refine_diff_density_rms         0.104
_refine_ls_extinction_coef       .
_refine_ls_extinction_method     none
_refine_ls_goodness_of_fit_ref   1.017
_refine_ls_hydrogen_treatment    constr
_refine_ls_matrix_type           full
_refine_ls_number_parameters     355
_refine_ls_number_reflns         5659
_refine_ls_number_restraints     0
_refine_ls_R_factor_all          0.1228
_refine_ls_R_factor_gt           0.0653
_refine_ls_restrained_S_all      1.017
_refine_ls_shift/su_max          0.001
_refine_ls_shift/su_mean         0.000
_refine_ls_structure_factor_coef Fsqd
_refine_ls_weighting_details     
'w=1/[\s^2^(Fo^2^)+(0.0832P)^2^] where P=(Fo^2^+2Fc^2^)/3'
_refine_ls_weighting_scheme      calc
_refine_ls_wR_factor_gt          0.1592
_refine_ls_wR_factor_ref         0.1864
_refine_special_details          ?
_olex2_refinement_description    
;
1. Fixed Uiso
 At 1.2 times of:
  All C(H) groups
 At 1.5 times of:
  All C(H,H,H) groups
2.a Aromatic/amide H refined with riding coordinates:
 C23(H23), C26(H26), C2(H2), C12(H12), C9(H9), C14(H14), C17(H17), C19(H19),
 C22(H22), C25(H25), C15(H15), C5(H5), C16(H16), C7(H7), C4(H4), C6(H6)
2.b Idealised Me refined as rotating group:
 C28(H28A,H28B,H28C), C29(H29A,H29B,H29C), C30(H30A,H30B,H30C)
;
_atom_sites_solution_hydrogens   geom
_atom_sites_solution_primary     dual
_atom_sites_solution_secondary   ?
loop_
_atom_site_label
_atom_site_type_symbol
_atom_site_fract_x
_atom_site_fract_y
_atom_site_fract_z
_atom_site_U_iso_or_equiv
_atom_site_adp_type
_atom_site_occupancy
_atom_site_site_symmetry_order
_atom_site_calc_flag
_atom_site_refinement_flags_posn
_atom_site_refinement_flags_adp
_atom_site_refinement_flags_occupancy
_atom_site_disorder_assembly
_atom_site_disorder_group
Sb1 Sb 0.69334(4) 0.65782(2) 0.26326(3) 0.0651(3) Uani 1 1 d . . . . .
S002 S 0.49691(14) 0.47684(7) 0.63416(12) 0.0523(6) Uani 1 1 d . . . . .
F4 F 0.6904(4) 0.65690(17) 0.1478(3) 0.0839(17) Uani 1 1 d . . . . .
F5 F 0.6169(4) 0.71306(19) 0.2527(3) 0.0954(19) Uani 1 1 d . . . . .
N005 N 0.5301(4) 0.5940(2) 0.5780(4) 0.0448(17) Uani 1 1 d . . . . .
F1 F 0.6965(4) 0.65834(19) 0.3780(3) 0.0923(19) Uani 1 1 d . . . . .
F6 F 0.6081(5) 0.6072(2) 0.2510(4) 0.113(2) Uani 1 1 d . . . . .
F2 F 0.7692(5) 0.6017(2) 0.2731(4) 0.119(2) Uani 1 1 d . . . . .
F3 F 0.7780(5) 0.7085(2) 0.2730(4) 0.115(2) Uani 1 1 d . . . . .
C23 C 0.5113(5) 0.7132(3) 0.4392(4) 0.053(2) Uani 1 1 d . . . . .
H23 H 0.482928 0.722732 0.386582 0.064 Uiso 1 1 calc R . . . .
C20 C 0.5821(5) 0.5009(3) 0.5889(4) 0.047(2) Uani 1 1 d . . . . .
C18 C 0.7098(6) 0.4766(3) 0.5338(5) 0.049(2) Uani 1 1 d . . . . .
C11 C 0.5881(5) 0.5549(2) 0.5611(4) 0.047(2) Uani 1 1 d . . . . .
C21 C 0.5428(5) 0.6478(2) 0.5463(4) 0.046(2) Uani 1 1 d . . . . .
C1 C 0.4402(6) 0.5342(3) 0.6463(4) 0.047(2) Uani 1 1 d . . . . .
C13 C 0.7153(5) 0.5295(3) 0.5030(4) 0.048(2) Uani 1 1 d . . . . .
C26 C 0.5955(5) 0.6836(3) 0.5940(4) 0.049(2) Uani 1 1 d . . . . .
H26 H 0.624581 0.673589 0.646119 0.058 Uiso 1 1 calc R . . . .
C2 C 0.3699(6) 0.5258(3) 0.6868(5) 0.056(2) Uani 1 1 d . . . . .
H2 H 0.357579 0.491492 0.704064 0.068 Uiso 1 1 calc R . . . .
C8 C 0.3381(6) 0.6220(3) 0.6760(5) 0.052(2) Uani 1 1 d . . . . .
C27 C 0.5763(5) 0.8074(3) 0.4549(5) 0.055(2) Uani 1 1 d . . . . .
C24 C 0.5637(5) 0.7506(3) 0.4856(4) 0.047(2) Uani 1 1 d . . . . .
C12 C 0.6546(5) 0.5676(3) 0.5179(4) 0.048(2) Uani 1 1 d . . . . .
H12 H 0.658752 0.602426 0.498281 0.058 Uiso 1 1 calc R . . . .
C10 C 0.4605(6) 0.5857(3) 0.6202(4) 0.050(2) Uani 1 1 d . . . . .
C9 C 0.4085(6) 0.6287(3) 0.6357(5) 0.054(2) Uani 1 1 d . . . . .
H9 H 0.421511 0.662925 0.618627 0.065 Uiso 1 1 calc R . . . .
C3 C 0.3173(6) 0.5696(3) 0.7015(5) 0.056(2) Uani 1 1 d . . . . .
C14 C 0.7827(6) 0.5429(3) 0.4593(5) 0.060(3) Uani 1 1 d . . . . .
H14 H 0.788190 0.577701 0.440096 0.072 Uiso 1 1 calc R . . . .
C17 C 0.7721(6) 0.4375(3) 0.5190(6) 0.065(3) Uani 1 1 d . . . . .
H17 H 0.769799 0.402679 0.539036 0.078 Uiso 1 1 calc R . . . .
C19 C 0.6414(6) 0.4632(3) 0.5768(5) 0.057(3) Uani 1 1 d . . . . .
H19 H 0.636886 0.428605 0.596848 0.069 Uiso 1 1 calc R . . . .
C22 C 0.5002(5) 0.6621(3) 0.4692(5) 0.058(2) Uani 1 1 d . . . . .
H22 H 0.464261 0.637735 0.437451 0.069 Uiso 1 1 calc R . . . .
C25 C 0.6045(5) 0.7333(3) 0.5641(5) 0.056(2) Uani 1 1 d . . . . .
H25 H 0.639527 0.757396 0.597224 0.067 Uiso 1 1 calc R . . . .
C15 C 0.8391(6) 0.5046(3) 0.4456(6) 0.064(3) Uani 1 1 d . . . . .
H15 H 0.882435 0.513679 0.415653 0.077 Uiso 1 1 calc R . . . .
C28 C 0.5547(6) 0.8481(3) 0.5181(6) 0.072(3) Uani 1 1 d . . . . .
H28A H 0.494502 0.847251 0.519556 0.108 Uiso 1 1 calc GR . . . .
H28B H 0.570738 0.883281 0.502245 0.108 Uiso 1 1 calc GR . . . .
H28C H 0.585338 0.839486 0.572346 0.108 Uiso 1 1 calc GR . . . .
C5 C 0.1975(6) 0.6070(4) 0.7513(5) 0.071(3) Uani 1 1 d . . . . .
H5 H 0.148706 0.602675 0.775742 0.085 Uiso 1 1 calc R . . . .
C16 C 0.8354(7) 0.4526(3) 0.4743(6) 0.072(3) Uani 1 1 d . . . . .
H16 H 0.875776 0.427660 0.463386 0.086 Uiso 1 1 calc R . . . .
C29 C 0.6701(5) 0.8134(3) 0.4425(5) 0.065(3) Uani 1 1 d . . . . .
H29A H 0.706933 0.804952 0.493609 0.098 Uiso 1 1 calc GR . . . .
H29B H 0.680234 0.849683 0.426705 0.098 Uiso 1 1 calc GR . . . .
H29C H 0.681584 0.789479 0.399286 0.098 Uiso 1 1 calc GR . . . .
C7 C 0.2871(6) 0.6664(3) 0.6897(5) 0.063(3) Uani 1 1 d . . . . .
H7 H 0.301463 0.700670 0.673924 0.076 Uiso 1 1 calc R . . . .
C4 C 0.2454(7) 0.5631(3) 0.7422(5) 0.063(3) Uani 1 1 d . . . . .
H4 H 0.231496 0.529779 0.762067 0.075 Uiso 1 1 calc R . . . .
C30 C 0.5198(6) 0.8177(3) 0.3699(5) 0.071(3) Uani 1 1 d . . . . .
H30A H 0.530421 0.790555 0.330895 0.106 Uiso 1 1 calc GR . . . .
H30B H 0.533116 0.852272 0.349248 0.106 Uiso 1 1 calc GR . . . .
H30C H 0.460809 0.816798 0.376601 0.106 Uiso 1 1 calc GR . . . .
C6 C 0.2171(7) 0.6586(4) 0.7260(6) 0.073(3) Uani 1 1 d . . . . .
H6 H 0.182095 0.687396 0.734156 0.087 Uiso 1 1 calc R . . . .

loop_
_atom_site_aniso_label
_atom_site_aniso_U_11
_atom_site_aniso_U_22
_atom_site_aniso_U_33
_atom_site_aniso_U_23
_atom_site_aniso_U_13
_atom_site_aniso_U_12
Sb1 0.0936(5) 0.0400(3) 0.0494(3) 0.0011(3) -0.0271(3) -0.0057(3)
S002 0.0714(14) 0.0283(9) 0.0498(11) 0.0042(8) -0.0133(10) -0.0016(9)
F4 0.127(5) 0.056(3) 0.059(3) 0.003(2) -0.016(3) -0.017(3)
F5 0.145(5) 0.061(3) 0.067(3) -0.002(3) -0.022(3) 0.017(3)
N005 0.061(4) 0.027(3) 0.038(3) 0.002(2) -0.017(3) -0.007(3)
F1 0.143(5) 0.074(3) 0.052(3) 0.006(3) -0.010(3) 0.022(3)
F6 0.168(6) 0.067(3) 0.104(5) -0.027(3) 0.019(4) -0.045(4)
F2 0.190(7) 0.097(4) 0.068(4) 0.017(3) 0.014(4) 0.059(4)
F3 0.145(6) 0.107(5) 0.082(4) -0.024(4) -0.019(4) -0.054(4)
C23 0.077(6) 0.031(4) 0.041(4) 0.007(3) -0.022(4) -0.002(4)
C20 0.069(6) 0.029(4) 0.034(4) 0.003(3) -0.017(4) -0.003(4)
C18 0.067(6) 0.038(4) 0.036(4) 0.003(3) -0.013(4) -0.009(4)
C11 0.071(6) 0.024(3) 0.037(4) 0.001(3) -0.022(4) -0.001(4)
C21 0.062(5) 0.027(4) 0.040(4) -0.003(3) -0.015(4) 0.002(3)
C1 0.069(6) 0.031(4) 0.033(4) 0.005(3) -0.013(4) -0.008(4)
C13 0.063(6) 0.036(4) 0.035(4) 0.010(3) -0.017(4) -0.004(4)
C26 0.066(5) 0.027(3) 0.043(4) 0.000(3) -0.024(4) -0.001(3)
C2 0.078(6) 0.038(4) 0.041(5) 0.002(3) -0.025(4) -0.005(4)
C8 0.063(6) 0.046(5) 0.039(4) -0.004(4) -0.019(4) 0.006(4)
C27 0.070(6) 0.027(4) 0.059(5) 0.006(3) -0.017(4) 0.002(4)
C24 0.057(5) 0.036(4) 0.040(4) -0.002(3) -0.016(4) 0.001(3)
C12 0.064(6) 0.036(4) 0.039(4) 0.009(3) -0.010(4) -0.006(4)
C10 0.064(6) 0.044(4) 0.033(4) 0.001(3) -0.019(4) -0.005(4)
C9 0.077(6) 0.034(4) 0.042(5) -0.002(3) -0.020(5) 0.001(4)
C3 0.079(6) 0.047(5) 0.032(4) 0.003(4) -0.023(4) 0.002(4)
C14 0.076(7) 0.038(4) 0.057(5) 0.006(4) -0.017(5) -0.019(4)
C17 0.078(7) 0.038(4) 0.066(6) -0.002(4) -0.025(5) 0.007(4)
C19 0.082(7) 0.030(4) 0.046(5) -0.003(3) -0.033(5) -0.010(4)
C22 0.075(6) 0.035(4) 0.048(5) -0.004(3) -0.035(4) 0.004(4)
C25 0.066(6) 0.046(4) 0.044(5) -0.006(3) -0.028(4) -0.001(4)
C15 0.073(7) 0.041(5) 0.073(6) 0.005(4) -0.005(5) -0.011(4)
C28 0.097(7) 0.034(4) 0.075(6) 0.000(4) -0.015(5) -0.003(4)
C5 0.071(7) 0.076(6) 0.059(6) -0.013(5) -0.010(5) 0.001(5)
C16 0.086(8) 0.046(5) 0.074(7) -0.004(4) -0.017(6) 0.009(5)
C29 0.078(7) 0.049(5) 0.059(6) 0.004(4) -0.019(5) -0.015(4)
C7 0.066(6) 0.066(6) 0.047(5) -0.006(4) -0.022(5) 0.009(5)
C4 0.081(7) 0.053(5) 0.046(5) 0.007(4) -0.017(5) -0.013(5)
C30 0.085(7) 0.048(5) 0.066(6) 0.023(4) -0.028(5) -0.016(5)
C6 0.083(7) 0.065(6) 0.056(5) -0.012(5) -0.032(5) 0.017(6)

_geom_special_details            
;
 All esds (except the esd in the dihedral angle between two l.s. planes)
 are estimated using the full covariance matrix.  The cell esds are taken
 into account individually in the estimation of esds in distances, angles
 and torsion angles; correlations between esds in cell parameters are only
 used when they are defined by crystal symmetry.  An approximate (isotropic)
 treatment of cell esds is used for estimating esds involving l.s. planes.
;
loop_
_geom_bond_atom_site_label_1
_geom_bond_atom_site_label_2
_geom_bond_distance
_geom_bond_site_symmetry_2
_geom_bond_publ_flag
Sb1 F4 1.867(5) . ?
Sb1 F5 1.826(5) . ?
Sb1 F1 1.855(5) . ?
Sb1 F6 1.839(6) . ?
Sb1 F2 1.837(6) . ?
Sb1 F3 1.834(6) . ?
S002 C20 1.744(9) . ?
S002 C1 1.718(8) . ?
N005 C11 1.398(9) . ?
N005 C21 1.463(8) . ?
N005 C10 1.403(10) . ?
C23 H23 0.9300 . ?
C23 C24 1.391(9) . ?
C23 C22 1.387(9) . ?
C20 C11 1.429(9) . ?
C20 C19 1.364(11) . ?
C18 C13 1.420(10) . ?
C18 C17 1.435(12) . ?
C18 C19 1.420(12) . ?
C11 C12 1.393(11) . ?
C21 C26 1.374(9) . ?
C21 C22 1.372(9) . ?
C1 C2 1.396(12) . ?
C1 C10 1.409(10) . ?
C13 C12 1.402(11) . ?
C13 C14 1.415(12) . ?
C26 H26 0.9300 . ?
C26 C25 1.349(9) . ?
C2 H2 0.9300 . ?
C2 C3 1.419(11) . ?
C8 C9 1.391(12) . ?
C8 C3 1.424(11) . ?
C8 C7 1.412(11) . ?
C27 C24 1.525(9) . ?
C27 C28 1.520(11) . ?
C27 C29 1.541(12) . ?
C27 C30 1.543(10) . ?
C24 C25 1.401(9) . ?
C12 H12 0.9300 . ?
C10 C9 1.401(11) . ?
C9 H9 0.9300 . ?
C3 C4 1.416(13) . ?
C14 H14 0.9300 . ?
C14 C15 1.351(11) . ?
C17 H17 0.9300 . ?
C17 C16 1.382(13) . ?
C19 H19 0.9300 . ?
C22 H22 0.9300 . ?
C25 H25 0.9300 . ?
C15 H15 0.9300 . ?
C15 C16 1.383(11) . ?
C28 H28A 0.9600 . ?
C28 H28B 0.9600 . ?
C28 H28C 0.9600 . ?
C5 H5 0.9300 . ?
C5 C4 1.355(12) . ?
C5 C6 1.401(12) . ?
C16 H16 0.9300 . ?
C29 H29A 0.9600 . ?
C29 H29B 0.9600 . ?
C29 H29C 0.9600 . ?
C7 H7 0.9300 . ?
C7 C6 1.351(14) . ?
C4 H4 0.9300 . ?
C30 H30A 0.9600 . ?
C30 H30B 0.9600 . ?
C30 H30C 0.9600 . ?
C6 H6 0.9300 . ?

loop_
_geom_angle_atom_site_label_1
_geom_angle_atom_site_label_2
_geom_angle_atom_site_label_3
_geom_angle
_geom_angle_site_symmetry_1
_geom_angle_site_symmetry_3
_geom_angle_publ_flag
F5 Sb1 F4 90.2(2) . . ?
F5 Sb1 F1 90.1(2) . . ?
F5 Sb1 F6 92.4(3) . . ?
F5 Sb1 F2 179.2(3) . . ?
F5 Sb1 F3 87.4(3) . . ?
F1 Sb1 F4 179.7(2) . . ?
F6 Sb1 F4 89.0(2) . . ?
F6 Sb1 F1 90.9(3) . . ?
F2 Sb1 F4 89.4(2) . . ?
F2 Sb1 F1 90.3(2) . . ?
F2 Sb1 F6 86.9(3) . . ?
F3 Sb1 F4 89.8(2) . . ?
F3 Sb1 F1 90.3(3) . . ?
F3 Sb1 F6 178.8(3) . . ?
F3 Sb1 F2 93.3(4) . . ?
C1 S002 C20 102.6(4) . . ?
C11 N005 C21 116.2(7) . . ?
C11 N005 C10 125.8(6) . . ?
C10 N005 C21 118.0(6) . . ?
C24 C23 H23 119.1 . . ?
C22 C23 H23 119.1 . . ?
C22 C23 C24 121.7(6) . . ?
C11 C20 S002 123.4(7) . . ?
C19 C20 S002 114.9(6) . . ?
C19 C20 C11 121.5(8) . . ?
C13 C18 C17 119.5(9) . . ?
C19 C18 C13 119.0(8) . . ?
C19 C18 C17 121.5(8) . . ?
N005 C11 C20 121.3(8) . . ?
C12 C11 N005 120.8(6) . . ?
C12 C11 C20 117.9(7) . . ?
C26 C21 N005 120.2(6) . . ?
C22 C21 N005 118.8(6) . . ?
C22 C21 C26 121.0(6) . . ?
C2 C1 S002 113.6(5) . . ?
C2 C1 C10 121.1(8) . . ?
C10 C1 S002 125.2(8) . . ?
C12 C13 C18 119.3(9) . . ?
C12 C13 C14 121.4(7) . . ?
C14 C13 C18 119.3(8) . . ?
C21 C26 H26 120.5 . . ?
C25 C26 C21 118.9(6) . . ?
C25 C26 H26 120.5 . . ?
C1 C2 H2 120.1 . . ?
C1 C2 C3 119.8(8) . . ?
C3 C2 H2 120.1 . . ?
C9 C8 C3 119.2(8) . . ?
C9 C8 C7 120.1(8) . . ?
C7 C8 C3 120.7(10) . . ?
C24 C27 C29 108.3(6) . . ?
C24 C27 C30 111.1(6) . . ?
C28 C27 C24 110.2(7) . . ?
C28 C27 C29 110.4(7) . . ?
C28 C27 C30 109.3(7) . . ?
C29 C27 C30 107.6(7) . . ?
C23 C24 C27 123.0(6) . . ?
C23 C24 C25 115.8(6) . . ?
C25 C24 C27 121.2(6) . . ?
C11 C12 C13 121.8(7) . . ?
C11 C12 H12 119.1 . . ?
C13 C12 H12 119.1 . . ?
N005 C10 C1 121.1(7) . . ?
C9 C10 N005 120.4(7) . . ?
C9 C10 C1 118.4(9) . . ?
C8 C9 C10 122.1(8) . . ?
C8 C9 H9 118.9 . . ?
C10 C9 H9 118.9 . . ?
C2 C3 C8 119.3(10) . . ?
C4 C3 C2 121.9(8) . . ?
C4 C3 C8 118.8(8) . . ?
C13 C14 H14 120.4 . . ?
C15 C14 C13 119.2(8) . . ?
C15 C14 H14 120.4 . . ?
C18 C17 H17 120.7 . . ?
C16 C17 C18 118.6(8) . . ?
C16 C17 H17 120.7 . . ?
C20 C19 C18 120.5(7) . . ?
C20 C19 H19 119.8 . . ?
C18 C19 H19 119.8 . . ?
C23 C22 H22 120.5 . . ?
C21 C22 C23 119.1(6) . . ?
C21 C22 H22 120.5 . . ?
C26 C25 C24 123.5(6) . . ?
C26 C25 H25 118.3 . . ?
C24 C25 H25 118.3 . . ?
C14 C15 H15 118.5 . . ?
C14 C15 C16 123.0(10) . . ?
C16 C15 H15 118.5 . . ?
C27 C28 H28A 109.5 . . ?
C27 C28 H28B 109.5 . . ?
C27 C28 H28C 109.5 . . ?
H28A C28 H28B 109.5 . . ?
H28A C28 H28C 109.5 . . ?
H28B C28 H28C 109.5 . . ?
C4 C5 H5 118.1 . . ?
C4 C5 C6 123.8(10) . . ?
C6 C5 H5 118.1 . . ?
C17 C16 C15 120.4(10) . . ?
C17 C16 H16 119.8 . . ?
C15 C16 H16 119.8 . . ?
C27 C29 H29A 109.5 . . ?
C27 C29 H29B 109.5 . . ?
C27 C29 H29C 109.5 . . ?
H29A C29 H29B 109.5 . . ?
H29A C29 H29C 109.5 . . ?
H29B C29 H29C 109.5 . . ?
C8 C7 H7 120.4 . . ?
C6 C7 C8 119.1(9) . . ?
C6 C7 H7 120.4 . . ?
C3 C4 H4 121.2 . . ?
C5 C4 C3 117.7(9) . . ?
C5 C4 H4 121.2 . . ?
C27 C30 H30A 109.5 . . ?
C27 C30 H30B 109.5 . . ?
C27 C30 H30C 109.5 . . ?
H30A C30 H30B 109.5 . . ?
H30A C30 H30C 109.5 . . ?
H30B C30 H30C 109.5 . . ?
C5 C6 H6 120.1 . . ?
C7 C6 C5 119.8(10) . . ?
C7 C6 H6 120.1 . . ?

_smtbx_masks_special_details     ?
loop_
_smtbx_masks_void_nr
_smtbx_masks_void_average_x
_smtbx_masks_void_average_y
_smtbx_masks_void_average_z
_smtbx_masks_void_volume
_smtbx_masks_void_count_electrons
_smtbx_masks_void_content
1 -0.828 0.250 -0.078 739.0 180.0 ?
2 -0.705 0.750 -0.455 739.0 180.0 ?

_shelx_res_file                  
;
TITL exp_2096_a.res in C2/c
    exp_2096.res
    created by SHELXL-2017/1 at 16:42:10 on 02-Jul-2021
REM Old TITL exp_2096 in C2/c
REM SHELXT solution in C2/c
REM R1 0.330, Rweak 0.025, Alpha 0.045, Orientation as input
REM Formula found by SHELXT: C30 N2 O S Sb F6
CELL 1.54184 15.8665 24.9499 16.2233 90 99.104 90
ZERR 8 0.0018 0.002 0.0013 0 0.009 0
LATT 7
SYMM -X,+Y,0.5-Z
SFAC C H F N S Sb
UNIT 240 200 48 8 8 8

L.S. 64
PLAN  6
SIZE 0.28 0.13 0.08
BOND $H
list 4
fmap 2 53
ACTA
ABIN
SHEL 999 0.837
OMIT 3 3 6
OMIT -1 1 1
OMIT -1 3 1
OMIT -1 1 2
OMIT -5 1 4
OMIT 0 2 0
REM <olex2.extras>
REM <HklSrc "%.\\exp_2096.hkl">
REM </olex2.extras>

WGHT    0.083200
FVAR       0.10130
SB1   6    0.693338    0.657820    0.263261    11.00000    0.09356    0.03997 =
         0.04935    0.00112   -0.02715   -0.00569
S002  5    0.496915    0.476840    0.634160    11.00000    0.07144    0.02833 =
         0.04983    0.00420   -0.01330   -0.00164
F4    3    0.690418    0.656897    0.147775    11.00000    0.12692    0.05633 =
         0.05854    0.00289   -0.01591   -0.01657
F5    3    0.616905    0.713057    0.252674    11.00000    0.14529    0.06119 =
         0.06730   -0.00180   -0.02182    0.01734
N005  4    0.530126    0.594041    0.577999    11.00000    0.06146    0.02726 =
         0.03769    0.00153   -0.01708   -0.00677
F1    3    0.696527    0.658341    0.378025    11.00000    0.14284    0.07382 =
         0.05193    0.00571   -0.01011    0.02218
F6    3    0.608057    0.607186    0.251041    11.00000    0.16800    0.06726 =
         0.10401   -0.02737    0.01877   -0.04520
F2    3    0.769176    0.601688    0.273096    11.00000    0.19038    0.09742 =
         0.06758    0.01683    0.01357    0.05893
F3    3    0.778000    0.708511    0.272978    11.00000    0.14540    0.10667 =
         0.08167   -0.02374   -0.01945   -0.05431
C23   1    0.511279    0.713214    0.439159    11.00000    0.07698    0.03116 =
         0.04141    0.00690   -0.02197   -0.00165
AFIX  43
H23   2    0.482928    0.722732    0.386582    11.00000   -1.20000
AFIX   0
C20   1    0.582142    0.500863    0.588889    11.00000    0.06908    0.02927 =
         0.03409    0.00266   -0.01749   -0.00335
C18   1    0.709814    0.476567    0.533752    11.00000    0.06736    0.03775 =
         0.03594    0.00278   -0.01250   -0.00913
C11   1    0.588054    0.554881    0.561104    11.00000    0.07118    0.02401 =
         0.03650    0.00069   -0.02241   -0.00060
C21   1    0.542850    0.647842    0.546340    11.00000    0.06220    0.02675 =
         0.04047   -0.00300   -0.01466    0.00217
C1    1    0.440184    0.534152    0.646326    11.00000    0.06949    0.03127 =
         0.03335    0.00453   -0.01344   -0.00818
C13   1    0.715313    0.529541    0.503033    11.00000    0.06332    0.03575 =
         0.03536    0.00965   -0.01730   -0.00388
C26   1    0.595543    0.683554    0.594033    11.00000    0.06551    0.02672 =
         0.04338    0.00047   -0.02395   -0.00056
AFIX  43
H26   2    0.624581    0.673589    0.646119    11.00000   -1.20000
AFIX   0
C2    1    0.369899    0.525754    0.686782    11.00000    0.07803    0.03846 =
         0.04130    0.00239   -0.02481   -0.00520
AFIX  43
H2    2    0.357579    0.491492    0.704064    11.00000   -1.20000
AFIX   0
C8    1    0.338105    0.621974    0.676000    11.00000    0.06271    0.04647 =
         0.03886   -0.00402   -0.01888    0.00600
C27   1    0.576316    0.807381    0.454924    11.00000    0.06997    0.02686 =
         0.05860    0.00611   -0.01696    0.00234
C24   1    0.563722    0.750630    0.485642    11.00000    0.05663    0.03585 =
         0.04000   -0.00234   -0.01643    0.00069
C12   1    0.654559    0.567648    0.517857    11.00000    0.06428    0.03597 =
         0.03915    0.00907   -0.00999   -0.00552
AFIX  43
H12   2    0.658752    0.602426    0.498281    11.00000   -1.20000
AFIX   0
C10   1    0.460544    0.585749    0.620164    11.00000    0.06385    0.04351 =
         0.03262    0.00147   -0.01871   -0.00510
C9    1    0.408535    0.628744    0.635747    11.00000    0.07685    0.03376 =
         0.04195   -0.00220   -0.02012    0.00146
AFIX  43
H9    2    0.421511    0.662925    0.618627    11.00000   -1.20000
AFIX   0
C3    1    0.317314    0.569628    0.701463    11.00000    0.07901    0.04721 =
         0.03232    0.00311   -0.02285    0.00204
C14   1    0.782748    0.542939    0.459265    11.00000    0.07579    0.03766 =
         0.05669    0.00555   -0.01681   -0.01850
AFIX  43
H14   2    0.788190    0.577701    0.440096    11.00000   -1.20000
AFIX   0
C17   1    0.772054    0.437478    0.518961    11.00000    0.07819    0.03819 =
         0.06611   -0.00205   -0.02454    0.00726
AFIX  43
H17   2    0.769799    0.402679    0.539036    11.00000   -1.20000
AFIX   0
C19   1    0.641366    0.463235    0.576781    11.00000    0.08153    0.03019 =
         0.04607   -0.00323   -0.03294   -0.00989
AFIX  43
H19   2    0.636886    0.428605    0.596848    11.00000   -1.20000
AFIX   0
C22   1    0.500157    0.662060    0.469180    11.00000    0.07535    0.03544 =
         0.04843   -0.00442   -0.03465    0.00367
AFIX  43
H22   2    0.464261    0.637735    0.437451    11.00000   -1.20000
AFIX   0
C25   1    0.604475    0.733313    0.564077    11.00000    0.06620    0.04604 =
         0.04409   -0.00601   -0.02835   -0.00055
AFIX  43
H25   2    0.639527    0.757396    0.597224    11.00000   -1.20000
AFIX   0
C15   1    0.839144    0.504650    0.445638    11.00000    0.07326    0.04148 =
         0.07257    0.00481   -0.00521   -0.01112
AFIX  43
H15   2    0.882435    0.513679    0.415653    11.00000   -1.20000
AFIX   0
C28   1    0.554736    0.848100    0.518085    11.00000    0.09711    0.03406 =
         0.07475    0.00043   -0.01518   -0.00285
AFIX 137
H28A  2    0.494502    0.847251    0.519556    11.00000   -1.50000
H28B  2    0.570738    0.883281    0.502245    11.00000   -1.50000
H28C  2    0.585338    0.839486    0.572346    11.00000   -1.50000
AFIX   0
C5    1    0.197471    0.607022    0.751292    11.00000    0.07145    0.07588 =
         0.05948   -0.01289   -0.01021    0.00071
AFIX  43
H5    2    0.148706    0.602675    0.775742    11.00000   -1.20000
AFIX   0
C16   1    0.835403    0.452610    0.474277    11.00000    0.08615    0.04552 =
         0.07389   -0.00386   -0.01653    0.00942
AFIX  43
H16   2    0.875776    0.427660    0.463386    11.00000   -1.20000
AFIX   0
C29   1    0.670103    0.813445    0.442456    11.00000    0.07785    0.04932 =
         0.05882    0.00388   -0.01907   -0.01532
AFIX 137
H29A  2    0.706933    0.804952    0.493609    11.00000   -1.50000
H29B  2    0.680234    0.849683    0.426705    11.00000   -1.50000
H29C  2    0.681584    0.789479    0.399286    11.00000   -1.50000
AFIX   0
C7    1    0.287089    0.666449    0.689687    11.00000    0.06598    0.06589 =
         0.04694   -0.00647   -0.02227    0.00948
AFIX  43
H7    2    0.301463    0.700670    0.673924    11.00000   -1.20000
AFIX   0
C4    1    0.245382    0.563077    0.742218    11.00000    0.08070    0.05272 =
         0.04562    0.00658   -0.01686   -0.01305
AFIX  43
H4    2    0.231496    0.529779    0.762067    11.00000   -1.20000
AFIX   0
C30   1    0.519827    0.817729    0.369880    11.00000    0.08487    0.04838 =
         0.06604    0.02335   -0.02770   -0.01631
AFIX 137
H30A  2    0.530421    0.790555    0.330895    11.00000   -1.50000
H30B  2    0.533116    0.852272    0.349248    11.00000   -1.50000
H30C  2    0.460809    0.816798    0.376601    11.00000   -1.50000
AFIX   0
C6    1    0.217121    0.658629    0.725984    11.00000    0.08324    0.06456 =
         0.05634   -0.01217   -0.03193    0.01725
AFIX  43
H6    2    0.182095    0.687396    0.734156    11.00000   -1.20000
AFIX   0
HKLF 4


REM  exp_2096_a.res in C2/c
REM R1 =  0.0653 for    3064 Fo > 4sig(Fo)  and  0.1228 for all    5659 data
REM    355 parameters refined using      0 restraints

END

WGHT      0.0825      0.0000

REM Highest difference peak  0.675,  deepest hole -1.718,  1-sigma level  0.104
Q1    1   0.7297  0.6818  0.2224  11.00000  0.05    0.68
Q2    1   0.7590  0.6598  0.3079  11.00000  0.05    0.65
Q3    1   0.7038  0.6211  0.3354  11.00000  0.05    0.49
Q4    1   0.6833  0.6175  0.1993  11.00000  0.05    0.48
Q5    1   0.6614  0.6881  0.2966  11.00000  0.05    0.47
Q6    1   0.7318  0.6368  0.2171  11.00000  0.05    0.44
;
_shelx_res_checksum              99452
_shelx_hkl_file                  
;
   0   0   2  640.63   80.75
   0   0  -2  631.64   80.75
   0   0  -3    1.40    2.94
   0   0   3    3.53    2.81
   0   0   4 4015.11  501.14
   0   0  -4 3879.57  501.16
   0   0  -5    0.50    3.29
   0   0   5   -6.81    3.50
   0   0   6 1053.73  148.85
   0   0  -6 1215.53  148.90
   0   0   6 1161.33  148.82
   0   0  -6 1201.71  148.65
   0   0   7   -2.25    5.30
   0   0   7   -4.88    3.30
   0   0  -7   -0.17    1.27
   0   0  -7   -2.62    4.22
   0   0   7   -4.24    3.74
   0   0  -7    0.81    0.86
   0   0   8 1014.73  127.43
   0   0   8  987.79  127.34
   0   0  -8 1054.49  127.51
   0   0   8  957.26  127.47
   0   0   9   -3.62    3.23
   0   0  -9   -4.70    6.00
   0   0   9    5.71    3.64
   0   0  -9    4.56    4.24
   0   0  -9    1.92    3.80
   0   0 -10  882.03   89.75
   0   0 -10  735.97   89.84
   0   0 -10  715.20   89.93
   0   0  10  563.76   89.37
   0   0 -11    1.43    5.61
   0   0 -11   -7.08    9.04
   0   0 -11    3.37    7.26
   0   0 -12   41.97   10.01
   0   0 -12   62.73   11.22
   0   0 -12   46.66    9.72
   0   0 -12   32.74   11.94
   0   0 -13    0.30    8.75
   0   0 -13   -3.21    9.19
   0   0 -13   -7.72    9.43
   0   0 -13    9.21   11.49
   0   0 -14   17.09   10.38
   0   0 -14    0.53   12.05
   0   0 -14   -3.79    9.83
   0   0 -15   -8.68   11.19
   0   0 -15   -2.35    9.76
   0   0 -15   -4.43   13.57
   0   0 -16   56.98   12.14
   0   0 -16   22.42   13.87
   0   0 -16   50.38   12.29
   0   0 -17  -11.67   12.06
   0   0 -17    1.52    8.54
   0   0 -17   14.37    9.41
   0   0 -18    9.98   11.71
   0   0 -19    3.00    9.59
   0   0 -19   -0.12    4.99
   0  -2   0   16.82    2.29
   0   2   1 1303.02  162.12
   0   2  -1 1284.09  162.23
   0  -2   1 1302.26  162.21
   0  -2  -1 1239.32  162.12
   0   2   2  162.60   20.75
   0  -2   2  169.91   21.26
   0   2   2  165.59   20.74
   0   2  -2  150.26   20.93
   0  -2  -2  161.38   20.75
   0   2  -2  174.22   21.28
   0   2  -3 2056.33  258.85
   0   2   3 1900.64  258.88
   0   2  -3 2181.68  258.85
   0   2   3 2122.96  258.76
   0   2   3 1980.19  258.70
   0  -2  -3 2071.64  258.72
   0  -2   3 1979.90  258.94
   0   2  -4  566.16   73.11
   0  -2  -4  584.19   72.86
   0  -2  -4  543.21   72.92
   0  -2   4  596.24   73.29
   0   2   4  588.03   72.96
   0  -2  -5 1063.45  131.00
   0  -2   5 1015.50  131.31
   0   2   5 1009.12  131.04
   0  -2  -5  981.15  131.10
   0   2   5 1066.94  131.15
   0   2  -5 1033.38  131.27
   0   2  -6  360.53   42.34
   0  -2   6  314.83   42.17
   0  -2  -6  346.22   42.08
   0  -2  -6  324.82   41.84
   0   2   6  302.43   41.96
   0   2   6  353.36   42.13
   0  -2   6  368.01   42.52
   0  -2   7  647.48   83.24
   0   2  -7  703.16   82.94
   0   2   7  689.61   83.13
   0   2  -7  650.49   83.15
   0  -2   7  620.15   83.13
   0   2   7  581.44   82.93
   0   2  -7  678.92   83.31
   0   2   7  677.80   83.09
   0  -2   8   61.04    9.58
   0  -2   8   71.46    9.97
   0   2  -8   66.35    8.88
   0   2  -8   70.88   10.98
   0   2   8   59.25    9.79
   0   2  -8   65.22   10.15
   0   2   8   64.99    9.51
   0   2  -8   72.29    8.83
   0   2  -9  612.22   77.77
   0  -2   9  513.24   77.43
   0  -2  -9  607.00   77.62
   0  -2  -9  717.85   77.60
   0   2   9  573.26   77.32
   0   2  -9  756.67   77.70
   0  -2   9  537.27   77.31
   0   2  -9  591.63   77.60
   0  -2  -9  635.60   77.56
   0   2 -10   47.15    7.66
   0  -2 -10   33.41    7.83
   0  -2 -10   35.33    8.45
   0   2 -10   42.95    7.24
   0   2 -10   25.44    8.49
   0  -2  10   13.02    5.74
   0  -2 -10   31.22    6.14
   0   2 -11   93.46   13.32
   0   2 -11   63.32   14.15
   0  -2 -11   70.87   13.79
   0   2 -11   84.46   13.06
   0  -2 -11   97.45   13.52
   0  -2 -11   79.08   12.17
   0   2 -11   70.52   13.68
   0   2 -12   18.16    9.42
   0  -2 -12   15.39    6.59
   0   2 -12   12.34   10.47
   0  -2 -12   10.89   10.47
   0   2 -12   16.57    8.67
   0  -2 -12   16.72    9.02
   0   2 -13   27.10   11.01
   0   2 -13   24.32   12.51
   0  -2 -13   39.09   10.70
   0  -2 -13   36.81    9.25
   0  -2 -13   22.22   12.30
   0   2 -13   22.10   10.81
   0  -2 -14   -1.90    9.36
   0  -2 -14   21.02    9.64
   0  -2 -14    3.61   11.87
   0   2 -14    7.93   10.30
   0   2 -14    7.90   10.91
   0  -2 -14   17.91    9.35
   0   2 -14   11.89   12.25
   0  -2 -15    0.54   12.01
   0   2 -15    6.57   10.60
   0   2 -15   -0.96   11.35
   0  -2 -15   -2.10    9.35
   0  -2 -15   -0.64    9.62
   0   2 -15  -14.07   11.65
   0  -2 -15  -10.47   10.83
   0  -2 -16   27.46   12.60
   0   2 -16   -0.48   10.04
   0   2 -16    2.45   10.10
   0   2 -16    2.77   12.60
   0  -2 -16   10.19    9.99
   0  -2 -17    9.93    9.21
   0   2 -17    2.55    9.69
   0  -2 -17   10.19   11.92
   0   2 -17  -19.47   12.20
   0   2 -18    5.88    8.09
   0   2 -18   -0.44   11.51
   0  -2 -18    7.38   11.62
   0  -2 -19   18.83    9.46
   0   2 -19   14.62    9.66
   0   2 -19    1.35    5.14
   0  -4   0  134.62   18.59
   0   4   0  155.32   18.64
   0   4   1 1269.06  163.46
   0   4  -1 1296.20  163.73
   0  -4  -1 1324.01  163.40
   0  -4  -1 1263.42  163.49
   0   4   1 1277.33  163.40
   0   4  -2 2726.27  247.43
   0   4   2 2675.90  247.00
   0   4  -2 2641.22  247.11
   0  -4  -2 2521.43  247.04
   0   4   2 2611.33  246.88
   0   4  -3 1197.66  159.38
   0   4   3 1284.67  159.27
   0   4  -3 1329.66  159.68
   0   4  -3 1265.62  159.42
   0  -4  -3 1200.18  159.29
   0  -4   3 1333.88  159.57
   0   4  -4  308.24   40.84
   0   4   4  326.90   40.65
   0  -4  -4  307.65   40.67
   0   4  -4  314.93   41.14
   0   4  -4  322.29   40.95
   0  -4   4  347.73   41.17
   0  -4   5  536.66   76.17
   0  -4  -5  568.68   75.99
   0   4  -5  611.31   76.28
   0  -4   5  588.43   76.37
   0   4   5  484.03   76.17
   0   4  -5  606.23   76.14
   0   4   5  668.62   76.01
   0   4  -5  712.53   76.26
   0   4  -6  443.00   57.28
   0  -4  -6  402.59   56.83
   0   4   6  515.50   56.95
   0   4  -6  458.48   57.01
   0  -4   6  460.27   57.26
   0  -4   6  431.08   57.13
   0   4  -7  310.82   39.34
   0   4  -7  296.15   39.78
   0   4   7  318.58   39.34
   0  -4   7  290.83   39.61
   0   4  -8  275.42   34.59
   0   4  -8  285.86   35.25
   0   4  -8  282.25   35.28
   0   4  -8  264.44   35.49
   0  -4  -8  237.31   34.98
   0   4   8  290.08   34.73
   0  -4   8  246.37   34.97
   0   4  -9  232.25   30.91
   0  -4  -9  252.18   30.56
   0  -4  -9  229.59   30.65
   0   4  -9  225.86   30.88
   0   4  -9  251.72   30.83
   0  -4   9  221.47   30.54
   0   4  -9  227.90   31.19
   0  -4  -9  233.05   31.10
   0   4 -10   64.61   13.34
   0  -4 -10   82.17   11.74
   0   4 -10   86.47   13.29
   0  -4 -10   79.25   11.54
   0  -4 -10   77.76   13.02
   0   4 -10   85.06   12.90
   0  -4 -11   61.59   12.03
   0  -4 -11   62.06    9.72
   0   4 -11   62.88   11.58
   0  -4 -11   51.50    9.44
   0   4 -11   54.94   12.12
   0   4 -12   34.02   10.12
   0  -4 -12   17.49   10.17
   0   4 -12   20.28   10.17
   0  -4 -12   18.89    6.91
   0   4 -13   64.00   13.19
   0  -4 -13   53.78   10.49
   0   4 -13   54.64   13.18
   0  -4 -13   37.91   13.78
   0   4 -14   53.69   12.52
   0   4 -14   21.88   11.93
   0  -4 -14   45.47   12.91
   0  -4 -14   32.49   10.12
   0   4 -15    9.01   10.77
   0   4 -15    9.54   11.53
   0  -4 -15    1.60    8.68
   0  -4 -15    5.27    9.42
   0  -4 -15   -0.51   12.05
   0   4 -16   -1.52    9.80
   0  -4 -16  -13.86   11.93
   0  -4 -16  -11.56   10.48
   0  -4 -16   -4.88    9.01
   0  -4 -17    3.78    8.92
   0  -4 -17  -11.18   10.80
   0   4 -17   -0.90    9.91
   0  -4 -18    6.77    7.84
   0  -4 -18    6.56   10.15
   0   4 -18   -0.71    8.47
   0   4 -19   -2.89    5.13
   0   4 -19    9.17    9.53
   0  -4 -19  -10.44    7.93
   0  -6   0 2468.05  307.85
   0   6   0 2384.46  307.86
   0  -6   1   13.35    4.06
   0   6   1   10.67    3.41
   0  -6  -1   13.56    3.43
   0   6   1   12.32    3.53
   0   6  -1   11.35    4.04
   0   6  -1   13.40    8.29
   0  -6  -2  745.53   95.07
   0   6   2  746.93   95.00
   0  -6   2  751.34   95.05
   0   6   2  737.47   94.87
   0   6  -2  781.33   95.12
   0   6  -2  723.58   95.80
   0  -6  -3  163.03   22.69
   0   6   3  192.72   22.53
   0   6  -3  183.75   22.79
   0   6   3  170.93   22.27
   0   6  -3  165.34   24.15
   0   6   4   28.22    4.26
   0  -6   4   26.80    5.07
   0   6  -4   30.29    5.22
   0  -6  -4   19.64    4.57
   0   6  -4   25.70    8.45
   0   6  -5   18.81    4.20
   0  -6   5   14.05    4.34
   0  -6  -5   11.79    3.69
   0   6  -5   15.25    7.11
   0   6   5   13.25    3.03
   0   6  -5   10.12    4.93
   0   6  -6  147.03   18.77
   0   6  -6  153.23   19.19
   0   6   6  112.86   19.38
   0   6  -6  143.61   19.25
   0  -6   6  146.51   18.97
   0   6  -7   16.41    5.83
   0   6  -7   12.97    3.91
   0  -6   7   10.48    4.76
   0   6  -8  197.14   25.35
   0   6  -8  191.88   26.20
   0  -6  -8  181.70   25.98
   0   6  -8  200.93   26.16
   0  -6   8  195.39   25.77
   0  -6  -8  205.55   25.73
   0  -6  -9    1.83    4.99
   0   6  -9    2.92    6.05
   0   6  -9    6.72    7.29
   0  -6  -9   -2.48    5.98
   0  -6  -9    6.05    4.02
   0   6  -9   -0.21    7.16
   0  -6   9   -1.73    4.29
   0   6  -9    2.23    5.37
   0  -6 -10  259.31   31.21
   0   6 -10  267.44   31.25
   0  -6 -10  228.42   31.25
   0  -6 -10  222.27   30.49
   0   6 -10  242.26   31.67
   0   6 -10  214.62   31.53
   0   6 -10  226.90   31.00
   0  -6 -10  214.98   30.72
   0  -6 -11    1.51    5.05
   0  -6 -11    4.12    8.92
   0   6 -11    2.38    9.56
   0   6 -11   -0.42    9.17
   0   6 -11   14.75    9.80
   0   6 -11   10.14    6.24
   0  -6 -11    2.79    5.37
   0  -6 -12    5.49    9.88
   0  -6 -12    0.67    6.32
   0   6 -12    3.71   10.98
   0   6 -12    8.43    9.85
   0   6 -12   10.13    9.97
   0  -6 -12   -5.76    6.55
   0  -6 -13    9.11    7.40
   0   6 -13   21.32   11.95
   0   6 -13   11.79   11.64
   0  -6 -13   12.19   10.60
   0   6 -13    0.51   10.96
   0   6 -14    1.64   12.50
   0  -6 -14   10.22   11.09
   0   6 -14    2.71   11.11
   0  -6 -14   29.47    8.08
   0  -6 -15    8.82    8.41
   0  -6 -15    6.04    7.79
   0   6 -15  -19.61   10.44
   0   6 -15    0.55   12.66
   0  -6 -15    0.94   10.80
   0   6 -16    6.93   11.69
   0  -6 -16  -18.24   11.03
   0  -6 -16   17.69    9.61
   0   6 -16    5.15   10.48
   0  -6 -16    9.24    8.56
   0   6 -17    9.98    9.13
   0  -6 -17    7.70   10.92
   0   6 -17   -5.75   11.92
   0  -6 -17   -4.91    8.03
   0   6 -18    1.08    8.61
   0   6 -18   10.39   10.65
   0  -6 -18    2.65    7.22
   0   6 -19    3.27    6.31
   0   6 -19    9.26    4.99
   0   8   0   45.71    6.78
   0  -8   0   43.84    6.71
   0   8   0   41.57    8.48
   0   8   1  534.88   70.39
   0   8  -1  547.54   71.05
   0  -8   1  581.87   70.49
   0  -8  -1  549.67   70.40
   0   8  -1  563.74   70.54
   0   8   1  545.45   70.50
   0   8  -2    7.18    4.04
   0   8   2    5.99    2.77
   0   8  -2    1.57    3.17
   0   8  -2    9.02    8.05
   0  -8   2    5.41    3.47
   0   8   2    8.00    3.08
   0   8   3   15.64    3.63
   0  -8   3   17.66    4.40
   0   8  -3   14.63    4.67
   0   8   3   19.51    3.09
   0   8  -3    3.76    9.52
   0   8  -4   22.34   12.27
   0   8  -4   43.85    7.08
   0   8   4   43.59    6.39
   0   8  -5   62.15    9.58
   0   8  -5   49.04   12.42
   0   8   5   61.35    8.48
   0  -8   5   63.48    9.39
   0   8  -5   60.46    9.07
   0   8  -6   30.13    6.00
   0   8   6   32.23    5.36
   0   8  -6   35.20    7.77
   0  -8   6   29.25    6.27
   0   8  -6   47.03    7.36
   0   8  -6   39.21    9.04
   0   8  -6   35.47    7.60
   0   8  -7  352.06   40.96
   0  -8  -7  321.41   40.50
   0   8  -7  342.97   40.70
   0   8  -7  291.78   40.94
   0   8  -7  340.90   40.39
   0   8  -7  319.41   40.89
   0   8   7  243.31   40.65
   0   8  -7  306.20   40.57
   0  -8   7  300.50   40.58
   0  -8  -8    9.36    5.34
   0   8  -8   17.16    7.29
   0   8  -8    9.32    6.59
   0  -8  -8    8.43    5.99
   0   8  -8    8.35    6.21
   0   8  -8    6.79    5.60
   0  -8   8   -0.25    4.47
   0  -8  -9  313.69   37.19
   0   8  -9  284.39   37.74
   0   8  -9  256.33   37.56
   0  -8  -9  254.96   37.33
   0   8  -9  305.83   37.85
   0  -8  -9  298.15   37.92
   0  -8 -10   -2.09    5.27
   0  -8 -10    1.70    7.67
   0   8 -10    1.11    9.08
   0  -8 -10    1.91    6.61
   0  -8 -11   37.45    9.18
   0  -8 -11   38.44    7.41
   0   8 -11   43.55   11.20
   0  -8 -11   26.74    8.06
   0  -8 -11   25.18    9.45
   0   8 -12   11.88   10.68
   0  -8 -12    9.97    8.97
   0  -8 -12    0.36    6.63
   0  -8 -12    5.02    6.98
   0   8 -12  -17.05   11.63
   0  -8 -12   17.18    7.75
   0   8 -13    6.16   11.93
   0  -8 -13   12.84    7.22
   0   8 -13   -7.98   11.49
   0  -8 -13    7.85    7.44
   0  -8 -13   29.03   10.90
   0  -8 -14    7.63    7.51
   0   8 -14    0.55   11.36
   0  -8 -14    2.52   10.59
   0   8 -14    4.83   11.25
   0   8 -15    0.55   11.46
   0  -8 -15    2.59    8.00
   0   8 -15    6.40   11.83
   0  -8 -15  -11.08   10.50
   0  -8 -16   -2.73    8.78
   0  -8 -16    0.57    7.49
   0   8 -16   10.19    9.92
   0   8 -17   13.15   11.31
   0   8 -17   18.52    9.78
   0  -8 -17   16.87    7.73
   0  -8 -17   -2.48    9.33
   0   8 -18    6.35    9.86
   0   8 -18   -4.16    8.72
   0  -8 -18   -3.46    6.26
   0   8 -18   -3.96    5.89
   0   8 -19   -9.30    4.46
   0   8 -19    3.17    7.57
   0   8 -19   -2.43    6.19
   0 -10   0  817.82  102.91
   0  10   0  741.97  103.47
   0  10   0  800.48  102.99
   0  10   0  835.82  102.94
   0  10  -1   19.56    9.39
   0  10   1   16.64    4.61
   0  10   1   15.13    4.44
   0 -10   1   19.05    4.76
   0  10  -1   22.15    4.98
   0  10  -2   22.41    5.74
   0 -10   2   34.98    5.54
   0  10   2   21.38    4.46
   0  10  -2   22.06    5.23
   0  10  -2   15.60   10.04
   0  10   2   20.96    4.85
   0  10   3  276.23   39.26
   0  10   3  299.17   39.07
   0 -10   3  320.56   39.52
   0  10  -3  279.09   40.86
   0  10  -3  354.20   39.56
   0  10  -3  316.45   39.61
   0  10   4  397.99   52.08
   0  10  -4  469.87   52.51
   0  10  -4  398.93   53.48
   0  10   4  377.88   51.68
   0  10  -4  504.70   52.41
   0 -10   4  469.22   52.37
   0  10  -4  413.49   52.31
   0  10  -5   27.21    5.59
   0  10  -5   29.26   10.83
   0  10  -5   28.00    5.82
   0  10   5   21.41    4.69
   0 -10  -6   -4.75    8.88
   0  10  -6   15.61    4.22
   0  10  -6   15.31    4.89
   0  10  -6    9.95    6.30
   0 -10   6    5.16    4.53
   0  10  -6   -1.16    5.53
   0  10  -6   21.22    8.51
   0  10   6    7.91    3.34
   0 -10  -6    9.10    4.97
   0  10  -7   11.49    5.06
   0 -10  -7   11.79    5.18
   0  10  -7    6.33    6.50
   0 -10  -7    8.72    5.79
   0  10  -7    4.40    3.67
   0  10  -7   14.56    6.33
   0 -10  -7    2.12    8.80
   0 -10  -8  252.17   33.71
   0  10  -8  255.31   33.19
   0 -10  -8  246.99   32.74
   0  10  -8  245.63   33.22
   0  10  -9   14.13    8.03
   0 -10  -9   -3.12    8.03
   0  10  -9   -2.63    8.46
   0 -10  -9    8.05    6.26
   0 -10 -10   51.78   10.49
   0 -10 -10   66.05   12.07
   0  10 -10   64.33   12.54
   0  10 -10   53.19   12.37
   0 -10 -11   21.82    9.22
   0  10 -11   29.44   11.05
   0  10 -11   27.43   10.34
   0 -10 -11   19.25    7.93
   0 -10 -12    4.21    6.52
   0 -10 -12    7.76    7.11
   0 -10 -12    6.63    8.92
   0  10 -12   12.81   11.15
   0 -10 -13   10.96    8.17
   0  10 -13   37.83   12.50
   0 -10 -13   29.56    9.03
   0 -10 -13   47.50   10.17
   0  10 -14   -0.51   11.84
   0 -10 -14   19.07    7.86
   0 -10 -15   -6.54    7.66
   0  10 -15    1.98   11.19
   0  10 -15   -0.53   10.09
   0 -10 -16   11.08    8.29
   0  10 -16   -5.33   11.11
   0  10 -16   -0.45   11.58
   0 -10 -16   -2.12    7.43
   0  10 -17    2.27   10.54
   0 -10 -17   -8.09    8.48
   0  10 -17   -4.52    9.06
   0 -10 -17    3.23    6.34
   0  10 -18  -12.55    7.40
   0  10 -18   -8.83    5.47
   0 -10 -18   -0.45    5.19
   0  10 -18    2.00    9.01
   0  10 -19    1.87    3.52
   0  12   0  419.56   51.80
   0  12   0  342.33   52.88
   0  12   0  414.37   51.85
   0 -12   0  399.52   51.91
   0 -12  -1  191.87   24.75
   0  12   1  192.16   24.37
   0 -12   1  181.93   24.52
   0 -12  -1  185.70   24.72
   0 -12  -1  206.40   26.58
   0  12  -1  206.26   24.64
   0  12  -1  146.60   26.56
   0  12   1  169.48   24.49
   0 -12  -2  174.08   22.67
   0 -12  -2  185.02   22.67
   0  12  -2  177.92   22.62
   0  12  -2  178.59   22.64
   0 -12  -2  162.63   23.09
   0  12   2  162.94   22.24
   0  12   2  163.99   24.22
   0  12  -2  183.13   22.75
   0 -12   2  182.19   22.65
   0  12  -2  170.05   25.11
   0 -12  -2  149.44   24.41
   0 -12   2  185.63   22.80
   0  12   2  139.95   22.34
   0 -12  -3   61.69    9.13
   0 -12  -3   56.70   11.21
   0  12   3   36.21    7.38
   0  12  -3   28.35   12.90
   0  12  -3   53.98    8.03
   0 -12   3   56.00    8.42
   0  12   3   48.28   10.56
   0 -12  -3   49.30    9.31
   0  12  -3   50.99    8.11
   0  12   3   45.97    7.13
   0 -12  -3   59.41    8.31
   0  12  -3   50.69    8.66
   0 -12   3   50.31    8.05
   0 -12  -3   48.47    8.30
   0 -12   4  108.55   14.45
   0  12  -4  114.50   14.23
   0 -12  -4  121.51   14.22
   0  12   4   98.66   15.83
   0  12  -4  117.83   14.66
   0 -12   4  104.69   14.25
   0 -12  -4   97.74   15.22
   0  12   4   86.34   13.19
   0  12  -4   80.81   17.79
   0 -12  -4  109.33   16.74
   0 -12  -4  114.52   14.76
   0 -12  -4  118.10   14.39
   0 -12  -5   74.54   14.70
   0 -12  -5   93.84   12.65
   0  12  -5   91.34   12.02
   0 -12  -5  106.85   12.24
   0  12  -5   96.41   12.51
   0 -12   5   88.48   12.24
   0  12   5   74.66   13.75
   0  12   5   59.53   11.55
   0  12  -5   64.59   15.42
   0  12  -5   90.84   12.69
   0  12  -5   89.10   12.71
   0  12  -6  166.28   19.81
   0 -12  -6  159.72   20.09
   0  12  -6  121.12   21.57
   0 -12  -6  156.96   22.03
   0  12   6  109.72   19.40
   0 -12  -6  171.64   19.88
   0  12  -6  165.93   20.25
   0 -12  -6  147.06   21.00
   0  12   6  130.86   21.14
   0  12  -6  161.47   20.46
   0 -12  -7   46.50   13.10
   0  12  -7   52.92   10.20
   0  12  -7   54.25   10.75
   0 -12  -7   59.37   11.49
   0 -12  -7   80.37   10.26
   0  12  -8  159.26   23.60
   0 -12  -8  190.32   23.26
   0  12  -8  163.17   24.00
   0 -12  -8  180.25   24.81
   0 -12  -8  146.62   25.08
   0  12  -9   15.46    9.88
   0 -12  -9   33.97    8.12
   0  12  -9   19.16    9.75
   0 -12  -9   34.54   10.30
   0 -12 -10   -4.51    9.33
   0 -12 -10   10.04    7.19
   0  12 -10    4.07    9.53
   0  12 -10   -5.50   10.45
   0 -12 -10    4.64    7.23
   0  12 -11    5.93   11.39
   0  12 -11   17.31   11.64
   0 -12 -11   34.69    8.89
   0 -12 -11   30.13   11.22
   0  12 -12    5.28   11.17
   0  12 -12   26.44   11.27
   0 -12 -12   26.24    8.21
   0 -12 -12    2.05    6.46
   0 -12 -12   14.83   10.17
   0 -12 -13   65.38   12.43
   0  12 -13   28.23   12.76
   0 -12 -13   27.89    9.28
   0  12 -13   55.86   13.37
   0 -12 -13   66.61   11.20
   0 -12 -14   10.87    6.93
   0  12 -14    5.17   11.24
   0 -12 -14    2.32    9.14
   0  12 -14   17.17   11.87
   0 -12 -14   13.19    7.73
   0 -12 -15    9.44    7.85
   0  12 -15    7.42   11.38
   0  12 -16   -4.53    9.67
   0 -12 -16   -1.42    6.32
   0 -12 -16   -4.74    7.85
   0 -12 -17    9.38    5.93
   0 -12 -17  -10.14    8.20
   0  12 -17   -6.80    9.09
   0  12 -18    0.78    6.81
   0  14   0    5.65    4.19
   0  14   0    0.25    3.94
   0  14   0   -0.48   10.59
   0  14   0    5.93    4.51
   0 -14   0   10.74    5.45
   0 -14   0   -1.34    5.70
   0 -14   0    7.66    5.39
   0  14  -1  851.68  102.59
   0  14  -1  782.25  102.51
   0 -14  -1  871.89  102.64
   0 -14  -1  911.55  102.52
   0 -14  -1  805.81  102.99
   0 -14  -1  825.61  102.53
   0  14   1  810.46  102.42
   0  14  -1  633.95  103.25
   0  14   1  707.83  102.42
   0  14   1  778.69  102.37
   0 -14  -2   22.39    6.66
   0  14  -2   21.05    5.94
   0 -14  -2   20.86    6.25
   0 -14  -2   27.38    6.20
   0 -14   2   32.70    6.51
   0  14   2   17.69    4.72
   0  14   2   28.94   10.16
   0  14   2   18.75    4.82
   0  14  -2   27.08    6.16
   0 -14  -2   12.55    6.89
   0  14  -2   20.58    5.47
   0 -14  -2   31.78   10.68
   0  14  -2   30.50   11.15
   0  14   2   16.11    4.73
   0 -14   2   22.84    5.55
   0  14   3   56.43   12.12
   0 -14  -3  106.00   13.14
   0 -14  -3  103.58   15.52
   0 -14  -3   83.19   13.56
   0  14  -3   90.79   13.03
   0 -14  -3   94.60   13.03
   0  14  -3   74.10   16.21
   0 -14  -3  100.34   12.99
   0 -14   3   93.89   13.16
   0  14  -3   97.87   12.70
   0 -14   3   93.53   12.72
   0  14  -3   89.41   13.00
   0 -14  -4   56.45   10.85
   0 -14  -4   91.89   13.60
   0 -14   4   57.84    9.63
   0  14  -4   62.92    8.75
   0 -14  -4   62.44    9.10
   0  14   4   32.84    8.03
   0  14  -4   43.42   13.79
   0 -14  -4   69.75    9.45
   0  14  -5  182.56   24.22
   0  14  -5  237.11   23.94
   0 -14  -5  191.60   23.88
   0 -14  -5  161.85   26.23
   0 -14  -5  190.46   25.18
   0  14   5  117.00   23.36
   0  14  -5  182.71   24.12
   0 -14  -5  223.51   24.28
   0 -14  -6   58.58   10.30
   0  14  -6   56.95   10.68
   0  14  -6   43.43   10.19
   0 -14  -6   66.89   10.20
   0  14  -6   68.34   10.11
   0 -14  -6   44.29   13.31
   0 -14  -7  146.15   24.36
   0 -14  -7  159.07   22.09
   0  14  -7  139.43   22.08
   0 -14  -7  177.48   21.75
   0 -14  -7  155.72   23.62
   0 -14  -8   -9.09   10.15
   0 -14  -8   21.52   12.08
   0  14  -8   11.70    9.02
   0 -14  -8    1.99    7.55
   0 -14  -9  541.01   71.13
   0  14  -9  493.73   70.06
   0 -14  -9  574.23   69.74
   0  14 -10   25.76    9.87
   0 -14 -10   23.15   11.59
   0 -14 -10    4.79    7.78
   0 -14 -10   14.36    8.94
   0  14 -10   17.97    9.85
   0 -14 -11   52.19    9.78
   0  14 -11   37.16   11.09
   0  14 -11   23.73   11.70
   0 -14 -11   30.26   11.96
   0 -14  11   21.60    8.69
   0  14 -12    1.25    8.92
   0 -14  12    5.41    6.97
   0 -14 -12   -2.57    6.72
   0  14 -12    4.20    9.87
   0  14 -12    8.58   10.43
   0 -14 -12   -5.61    7.56
   0 -14 -12    4.36   10.02
   0  14 -13   -3.82   10.59
   0 -14 -13   -8.16    6.84
   0 -14 -13    4.45    7.59
   0  14 -13   -3.98    7.70
   0 -14 -13    7.52   10.07
   0  14 -13   -1.05   10.08
   0 -14 -14    7.56    6.67
   0  14 -14   -4.78   10.19
   0  14 -14    4.00   10.55
   0 -14 -14   13.80    9.51
   0 -14 -14    5.53    7.45
   0  14 -14    4.94    7.36
   0 -14 -15  -23.52    7.95
   0  14 -15   17.50    6.64
   0  14 -15   11.76   10.02
   0  14 -15  -11.12    9.25
   0  14 -16   -2.56    5.88
   0  14 -16    3.07    8.47
   0 -14 -16   -3.63    7.02
   0 -14 -16   -4.53    5.66
   0  14 -16   -1.91    8.05
   0 -14 -17   -9.65    6.87
   0 -14 -17    0.27    4.34
   0  14 -17   -1.40    4.44
   0 -16   0 1048.25  129.85
   0 -16   0  993.94  130.09
   0 -16   0 1076.59  129.72
   0  16   0  951.49  129.63
   0 -16   1    8.93    6.06
   0 -16  -1    1.35    7.19
   0 -16  -1    4.51    7.00
   0 -16   1    4.31    6.51
   0  16  -1   10.35    5.50
   0  16  -1    4.34    5.09
   0 -16  -1   -2.30    6.98
   0  16   1    3.16    4.75
   0 -16  -1    5.82    6.19
   0 -16   1    0.32    5.99
   0  16  -2  480.34   64.84
   0 -16  -2  555.37   64.76
   0 -16  -2  543.95   64.94
   0  16   2  418.74   64.45
   0 -16  -2  457.10   65.39
   0 -16  -2  555.18   64.90
   0 -16   2  477.43   64.78
   0 -16   2  577.79   64.95
   0 -16  -3   38.40    8.65
   0 -16  -3   36.84    7.88
   0  16  -3   21.01    7.39
   0 -16   3   24.69    8.36
   0 -16   3   24.81    7.92
   0 -16  -3   37.76    7.67
   0 -16  -4  239.39   30.01
   0 -16  -4  217.16   30.93
   0 -16   4  233.34   29.98
   0 -16  -4  226.93   29.71
   0 -16  -4  219.60   32.42
   0 -16  -4  261.28   29.79
   0  16  -4  214.39   29.97
   0  16  -4  192.77   29.16
   0  16  -5   19.89    6.25
   0 -16   5   23.72    8.08
   0 -16  -5   22.92    8.16
   0 -16  -5   18.07   10.31
   0 -16  -5   26.02    7.05
   0 -16  -5    8.52   12.36
   0 -16  -6  287.08   34.26
   0  16  -6  270.24   33.73
   0  16  -6  260.69   34.44
   0 -16  -6  263.43   34.40
   0 -16   6  220.51   34.03
   0 -16  -6  218.32   36.29
   0 -16   7   -4.04    7.27
   0 -16  -7    3.12   12.56
   0  16  -7    4.34    7.08
   0  16  -7    9.28    8.64
   0 -16  -7   -5.78    8.36
   0 -16  -7   -0.61    7.69
   0 -16  -8  238.26   35.95
   0 -16  -8  291.51   34.66
   0  16  -8  257.68   34.84
   0 -16   8  235.37   33.67
   0  16  -8  274.35   33.99
   0 -16  -8  219.50   36.00
   0  16  -9    4.06    8.01
   0 -16  -9    5.36   12.31
   0 -16   9   -0.60    9.08
   0 -16  -9    2.73    8.44
   0  16  -9   18.31    9.41
   0  16 -10  182.82   23.69
   0  16 -10  147.58   24.97
   0 -16  10  144.52   23.73
   0 -16 -10  205.27   24.54
   0 -16 -10  151.84   24.25
   0 -16 -10  197.63   26.69
   0  16 -11    0.26    7.53
   0 -16  11   -0.28    7.71
   0  16 -11  -15.31   10.01
   0 -16 -11   11.73   11.42
   0 -16 -11    7.29    8.47
   0  16 -12   16.89    7.56
   0 -16  12   16.70    7.54
   0 -16 -12    7.50   11.58
   0 -16 -12   15.74    8.47
   0  16 -12    3.48   10.58
   0  16 -13    5.24   10.01
   0 -16 -13   -4.80    8.00
   0 -16 -13   11.68   11.17
   0  16 -13    8.65    7.15
   0 -16 -13   -1.57    6.14
   0  16 -14    6.13    8.62
   0  16 -14    5.60    6.37
   0 -16 -14   13.12    6.43
   0 -16 -14  -11.20    7.83
   0 -16 -14    9.33    9.62
   0  16 -15   -9.48    8.87
   0 -16 -15   -0.73    7.24
   0  16 -15  -10.93    5.79
   0 -16 -16    8.10    6.63
   0  16 -16    0.29    5.01
   0 -16 -16    3.64    4.38
   0  16 -16    0.30    7.53
   0  16 -17   -2.82    3.36
   0  16 -17    3.32    5.72
   0 -18   0   92.39   13.74
   0 -18   0   72.32   13.39
   0 -18   0   74.78   13.16
   0 -18   1  476.33   64.26
   0  18  -1  448.11   64.04
   0 -18   1  568.69   64.37
   0 -18  -1  440.94   64.77
   0 -18  -1  477.41   64.28
   0 -18  -1  536.61   64.26
   0 -18  -1  526.12   64.39
   0 -18   2  176.66   23.70
   0 -18  -2  163.34   24.03
   0 -18  -2  190.64   23.74
   0  18  -2  136.58   22.90
   0 -18   2  154.37   23.51
   0 -18  -2  172.51   23.23
   0 -18  -2  179.74   23.25
   0 -18   3  183.13   26.12
   0 -18  -3  161.01   26.98
   0 -18  -3  200.38   26.01
   0 -18   3  206.41   26.53
   0 -18  -3  183.07   25.81
   0  18  -3  163.56   25.78
   0 -18  -3  215.94   25.91
   0 -18  -4  245.93   34.50
   0 -18  -4  275.11   33.51
   0 -18  -4  234.32   32.99
   0 -18  -4  240.11   33.05
   0 -18   4  249.39   33.36
   0 -18  -5  283.58   31.44
   0 -18  -5  237.98   32.79
   0  18  -5  198.62   30.17
   0 -18   5  235.40   31.10
   0 -18  -6  179.17   23.79
   0 -18   6  165.73   24.27
   0  18  -6  162.03   22.84
   0 -18  -6  170.24   26.48
   0 -18  -6  169.95   24.12
   0 -18   6  164.88   23.61
   0  18  -7   88.08   14.99
   0 -18   7  100.50   15.85
   0 -18  -7  104.76   16.42
   0 -18  -7  129.36   17.41
   0 -18   7   97.27   16.89
   0  18  -7  118.43   16.64
   0 -18   8    0.32    9.69
   0 -18  -8   12.78    9.94
   0  18  -8   -3.70    7.02
   0 -18   8   11.88    7.13
   0 -18  -8   -2.01    8.23
   0  18  -8   15.20    9.20
   0  18  -9   51.16   13.12
   0 -18   9   70.12   13.24
   0 -18  -9   73.14   16.95
   0 -18  -9   92.73   13.78
   0  18  -9   66.73   11.74
   0  18 -10   19.39   10.34
   0 -18 -10   12.18   13.39
   0 -18 -10   33.97    9.87
   0  18 -10   26.65    7.78
   0 -18  10   18.37    9.17
   0 -18 -11   32.24   14.07
   0 -18  11   47.07    9.63
   0  18 -11   30.15    8.47
   0 -18 -11   35.30   10.26
   0  18 -11   34.76   11.12
   0 -18 -12   21.33    9.11
   0  18 -12   22.03    8.75
   0 -18  12   31.72    7.91
   0 -18 -12    9.42    7.55
   0  18 -12   31.47    7.64
   0  18 -12   27.82   10.04
   0 -18 -12   30.06   12.59
   0 -18 -13   12.95   11.49
   0  18 -13   12.85    9.19
   0 -18 -13   -1.42    6.41
   0  18 -13   18.09    6.06
   0 -18 -13   15.33    7.72
   0  18 -14    8.62    5.46
   0 -18 -14    6.03    5.78
   0  18 -14   14.70    8.36
   0 -18 -14    4.91    7.14
   0  18 -15   -1.90    4.38
   0  18 -15   11.25    7.56
   0 -18 -15    3.32    6.25
   0 -18 -16    3.11    5.54
   0 -20   0   49.37   12.35
   0 -20   0   59.45   11.97
   0 -20  -1  293.13   46.91
   0 -20  -1  369.97   46.83
   0 -20   1  365.48   46.57
   0 -20  -1  370.01   46.37
   0 -20  -2   29.61   10.69
   0 -20  -2   13.21   10.56
   0 -20   2   11.27   10.65
   0 -20   2   26.73   10.06
   0 -20  -2   18.67    9.73
   0 -20  -3   12.84   10.59
   0 -20  -3   28.02    9.80
   0 -20   3   15.36   10.11
   0 -20  -3   35.49   11.51
   0 -20   3   30.23   10.75
   0 -20  -4  236.82   31.62
   0 -20  -4  202.31   29.52
   0 -20  -4  238.27   30.30
   0 -20   4  203.42   29.89
   0 -20  -5  152.18   19.62
   0 -20   5  102.52   18.72
   0 -20  -5  132.31   21.36
   0 -20   6   93.64   17.61
   0 -20   6  115.64   18.89
   0 -20  -6  119.28   21.12
   0 -20  -6  147.76   18.79
   0 -20  -6  123.94   18.55
   0 -20   7   86.46   16.39
   0 -20  -7  112.75   19.13
   0 -20  -7   75.15   15.51
   0 -20  -7   97.45   16.51
   0 -20   7  106.23   15.03
   0 -20   8    0.66    9.62
   0  20  -8  -10.03    5.98
   0 -20  -8    9.35    8.59
   0 -20   8    1.73    6.93
   0 -20  -8    8.93    9.73
   0 -20  -9  110.84   20.16
   0 -20  -9   84.50   16.11
   0 -20  -9  141.82   17.23
   0 -20   9   89.72   16.15
   0  20  -9   92.54   14.34
   0 -20 -10   20.58   13.26
   0 -20 -10   30.16    9.64
   0  20 -10   14.05    6.39
   0 -20  10   17.95    9.00
   0  20 -10   19.50    8.88
   0  20 -11   14.82    6.01
   0 -20  11   16.55    7.99
   0  20 -11   18.76    8.94
   0  20 -12   28.61    8.72
   0 -20 -12   13.02    7.13
   0 -20 -12   32.76   12.66
   0  20 -12   27.36    6.05
   0 -20  12   11.64    6.88
   0  20 -13   -2.74    6.68
   0 -20 -13   -2.05    5.36
   0 -20 -13   -4.10    6.64
   0  20 -13    4.63    7.24
   0 -20 -14    4.26    6.13
   0  20 -14    2.47    6.23
   0 -20 -15   -5.06    5.35
   0 -22   0  435.37   52.20
   0 -22   0  352.39   52.37
   0 -22   1    2.85   10.22
   0 -22  -1  -10.12    9.96
   0 -22  -1    7.32    9.68
   0 -22  -1   -2.46    9.63
   0 -22  -2  249.81   35.34
   0 -22   2  278.93   35.89
   0 -22  -2  226.91   36.24
   0 -22  -2  307.66   36.17
   0 -22   2  247.78   35.78
   0 -22   3   22.30   10.66
   0 -22  -3   26.88   11.51
   0 -22   3   27.82   10.93
   0 -22  -3   63.41   10.65
   0 -22  -3   24.47   12.32
   0 -22  -4  173.34   27.56
   0 -22   4  184.88   28.05
   0 -22  -4  243.17   28.62
   0 -22  -4  194.36   29.50
   0 -22   4  222.97   28.51
   0 -22  -5   41.91   14.47
   0 -22   5   45.72   10.62
   0 -22  -5   29.59   11.38
   0 -22   6   10.01    8.22
   0 -22  -6    6.98    9.25
   0 -22  -6   16.42   12.71
   0 -22  -6    3.43    9.56
   0 -22   7  -18.45    9.69
   0 -22  -7   13.93   10.35
   0 -22  -7   20.36    8.96
   0 -22   7    3.36    7.41
   0 -22  -7   15.03   13.38
   0 -22  -8  158.99   24.71
   0 -22  -8  222.72   28.36
   0 -22  -8  219.22   25.35
   0 -22   8  147.38   24.01
   0 -22   8  190.99   24.97
   0 -22   9   16.62    8.79
   0 -22  -9    1.93    8.64
   0 -22  -9   -0.93    7.43
   0 -22 -10   26.38    9.49
   0 -22 -10   46.46   14.07
   0 -22  10   40.93    9.35
   0 -22  11   10.37    6.71
   0 -22 -11   -1.95   11.66
   0  22 -12   -3.16    6.80
   0 -22 -12    5.19    5.45
   0 -22  12   -5.03    5.12
   0 -22 -13    2.42    4.42
   0  22 -13    6.80    5.37
   0 -22 -13    9.10    5.61
   0 -22 -14    1.46    4.59
   0 -24   0    2.49    9.69
   0 -24   1  123.82   20.47
   0 -24  -1  140.83   20.71
   0 -24  -1  134.00   20.17
   0 -24  -2    7.42    9.67
   0 -24  -2    3.27   10.15
   0 -24   2    1.94   10.13
   0 -24   2    2.52   10.21
   0 -24  -2   16.87   10.59
   0 -24  -3   32.09   11.15
   0 -24  -3   32.26    9.65
   0 -24   3   48.34   10.67
   0 -24  -3   13.39   10.33
   0 -24   3   29.54   11.51
   0 -24  -3   15.94   11.60
   0 -24   4   11.78    9.21
   0 -24  -4   -0.80    9.70
   0 -24  -4    6.94   10.85
   0 -24   4   -0.35   10.17
   0 -24   5   26.40   10.11
   0 -24  -5   47.54   11.26
   0 -24  -5   61.87   13.32
   0 -24  -6   17.21   12.52
   0 -24  -6   -4.67    9.25
   0 -24   6    5.19    7.62
   0 -24  -7   88.07   17.12
   0 -24   7   78.10   12.66
   0 -24  -7  100.64   14.36
   0 -24   7  111.75   14.04
   0 -24  -7   78.03   13.71
   0 -24  -8   -2.45    6.47
   0 -24   8   10.31    8.33
   0 -24  -8   -3.43   12.00
   0 -24   8   -9.09    6.06
   0 -24  -8   -5.34    8.76
   0 -24  -9   43.86   13.71
   0 -24  -9   17.25    8.06
   0 -24   9   28.14    8.73
   0 -24  10   -2.70    6.65
   0 -24 -10   -3.47    6.12
   0 -24 -11    0.26    4.60
   0  24 -11    2.07    6.31
   0 -24 -11    4.18    5.57
   0  24 -12    3.47    5.22
   0 -24 -12   -2.05    3.88
   0 -24 -12    6.05    4.89
   0 -26   0   36.12   10.50
   0 -26   1   14.64   10.00
   0 -26  -1   19.06   10.57
   0 -26  -1   29.62    9.93
   0 -26  -1   31.91    8.92
   0 -26  -2   31.53    9.50
   0 -26   2   33.19   10.69
   0 -26  -2   36.10    9.97
   0 -26   2   24.52   10.89
   0 -26  -2   46.51   10.78
   0 -26   3   40.32   10.68
   0 -26   3   44.69   11.06
   0 -26  -3   44.43   11.39
   0 -26  -3   43.92   10.59
   0 -26   4   54.49   11.84
   0 -26   4   54.70   11.35
   0 -26  -4   63.67   12.36
   0 -26   5   29.09    8.64
   0 -26  -5   28.71   10.13
   0 -26  -6   26.99    9.63
   0 -26   6   50.04    8.47
   0 -26  -6   26.06    7.31
   0 -26  -7    2.92    5.40
   0 -26   7   -0.21    5.13
   0 -26  -7   11.63    7.50
   0 -26  -7    7.54    6.80
   0 -26  -8   12.22    7.37
   0 -26   8   -1.98    6.90
   0 -26  -8   -5.73    5.35
   0 -26   9    3.88    6.65
   0 -26  -9    8.61    5.17
   0  26 -10   -1.98    6.00
   0 -26 -10   -3.05    4.26
   0 -26 -10   -5.67    4.54
   0 -26  10    8.03    4.79
   0 -28   0   47.12    9.87
   0 -28   0   36.94    8.65
   0 -28   1   -4.36    6.08
   0 -28  -1    9.72    6.64
   0 -28  -1   28.81    8.57
   0 -28  -1   16.66    6.89
   0 -28   1    6.05    7.94
   0 -28  -2   55.75   10.52
   0 -28   2   50.20    9.99
   0 -28   2   43.36   10.32
   0 -28   2   36.17    8.16
   0 -28  -2   46.82    9.20
   0 -28   3   19.67    5.86
   0 -28   3   34.45    8.70
   0 -28  -3    6.57    8.55
   0 -28  -3   25.97    7.28
   0 -28   3   23.56    7.89
   0 -28  -4   11.70    7.97
   0 -28  -4    7.73    6.73
   0 -28   4   18.84    7.96
   0 -28   4   11.62    6.75
   0 -28  -4    3.27    4.03
   0 -28   5    9.48    6.40
   0 -28  -5    4.14    4.08
   0 -28   5   17.82    7.20
   0 -28  -5    9.45    6.96
   0 -28   6   18.15    5.11
   0 -28  -6    6.86    4.10
   0 -28  -6    3.60    5.93
   0 -28  -7    2.47    3.59
   0  28  -7    5.87    6.29
   0 -28   8    5.58    5.00
   0  28  -8    6.29    5.67
   0 -30   0    7.58    4.45
   0 -30  -1   25.74    5.75
   0 -30  -1   33.39    7.41
   0 -30   1   24.74    5.56
   0 -30   1   28.51    6.61
   0 -30   2   -3.00    5.72
   0 -30  -2   -4.26    4.61
   0 -30  -2  -10.30    6.31
   0 -30   2   -3.09    5.34
   0 -30   3   12.40    6.24
   0 -30  -3   30.88    6.98
   0 -30  -3   35.97    6.27
   0 -30   3   24.38    6.41
   0 -30  -4   -4.73    5.21
   0 -30  -4    0.32    4.57
   0 -30   4   -1.74    5.16
   0 -30   4    1.97    4.29
   0 -30   5    0.13    4.52
   1   1 -20   -1.83    7.23
   1  -1 -19    5.10    9.99
   1   1 -19   -4.56    4.99
   1   1 -19    6.78   10.21
   1   1 -18   26.29   12.85
   1  -1 -18   42.18   13.07
   1   1 -17   53.07   12.69
   1   1 -17   44.43   15.17
   1  -1 -17   81.51   12.61
   1  -1 -17   53.86   15.39
   1  -1 -16   82.03   14.40
   1   1 -16   83.83   17.16
   1   1 -16   95.01   15.12
   1   1 -16   82.21   14.50
   1  -1 -16   94.56   14.31
   1  -1 -15   79.71   15.93
   1  -1 -15   55.22   17.84
   1   1 -15  102.52   16.23
   1   1 -15   84.67   18.34
   1  -1 -15   85.76   15.72
   1   1 -15   99.52   15.82
   1  -1 -14   -1.54    9.45
   1   1 -14   -5.25    9.95
   1  -1 -14   -4.89    9.86
   1  -1 -14   -9.88   12.15
   1   1 -14   28.27   12.72
   1   1 -14    3.35    9.97
   1   1 -13  121.14   20.86
   1  -1 -13  129.15   18.95
   1  -1 -13  123.20   19.26
   1   1 -13  122.00   19.47
   1  -1 -13  122.17   20.74
   1   1 -13  126.76   18.65
   1   1 -12   38.38   11.74
   1   1 -12   43.55   11.20
   1  -1 -12   58.47   10.98
   1   1 -12   60.18   10.06
   1  -1 -12   37.33   12.02
   1  -1 -12   34.26    8.53
   1   1 -11  330.11   41.19
   1  -1 -11  302.14   40.60
   1   1 -11  304.16   40.85
   1  -1 -11  309.73   40.21
   1  -1 -11  279.95   40.97
   1   1 -11  321.54   40.28
   1   1 -10  229.04   29.30
   1  -1 -10  235.00   29.51
   1   1 -10  236.01   28.78
   1  -1 -10  250.73   28.73
   1  -1 -10  262.84   29.29
   1   1 -10  247.89   29.62
  -1  -1  10  145.87   28.43
   1   1  -9  749.62   84.77
  -1  -1   9  618.08   84.20
   1  -1  -9  749.48   84.61
  -1   1   9  583.99   84.19
   1   1  -9  716.37   84.61
   1   1  -9  710.90   84.65
  -1   1   9  555.49   84.04
   1  -1  -9  786.80   84.43
   1  -1  -9  730.80   84.70
   1  -1  -8  421.50   50.25
   1   1  -8  428.47   50.11
  -1  -1   8  390.82   49.76
   1   1  -8  417.47   50.26
  -1   1   8  336.25   49.62
   1   1  -8  416.81   50.19
  -1   1   7  610.75   87.50
   1   1  -7  795.55   87.93
   1   1  -7  713.81   87.99
   1  -1  -7  791.05   87.85
   1  -1  -6  331.55   44.54
  -1  -1   6  394.21   44.53
   1   1  -6  367.01   44.64
  -1   1   6  301.48   44.28
   1   1  -6  387.78   44.98
  -1   1   6  378.58   44.40
   1  -1  -5   72.15   10.39
   1   1  -5   78.92   10.55
  -1  -1   5   90.71   10.30
   1   1  -5   70.41    9.63
  -1   1   5   88.63   10.13
   1   1  -5  100.48   11.64
  -1  -1   4   55.37    7.88
   1   1  -4   47.27    8.05
  -1   1   4   57.45    7.50
   1  -1  -4   47.38    7.88
   1   1  -4   54.08    6.95
   1   1  -3  171.01   24.62
   1   1  -3  196.73   24.16
  -1   1   3  185.28   24.39
  -1  -1   3  179.35   24.46
   1  -1  -3  191.09   25.73
  -1   1   2   67.02   10.10
  -1  -1   2   54.00    9.27
   1   1  -2   72.26    8.94
  -1   1   2   65.03    9.24
   1   1  -2   66.53    9.28
  -1   1   2   64.33    9.18
  -1  -1   2   76.86    9.00
   1  -1  -2   74.11   10.54
   1   1  -1  187.70   25.97
   1  -1  -1  233.46   26.09
   1  -1  -1  239.60   26.38
  -1  -1   1  211.19   25.97
  -1   1   1  192.08   26.07
   1  -1   0 1790.98  221.46
  -1  -1   0 1686.71  221.48
  -1   1  -1   38.32    5.65
  -1  -1  -1   38.50    5.39
  -1  -1  -1   44.54    5.38
   1   1   2   76.16   10.01
   1  -1   2   82.90   10.83
   1  -1   2   69.65   10.09
  -1   1  -2   82.51   10.11
   1   1   2   75.29   10.28
  -1  -1  -2   79.21    9.98
  -1  -1  -2   71.77   10.04
  -1  -1  -2   75.73    9.86
  -1  -1  -3  198.69   26.16
   1  -1   3  167.55   26.75
   1  -1   3  205.48   26.31
   1   1   3  229.07   26.31
  -1   1  -3  201.31   26.35
  -1  -1  -3  208.54   26.24
   1  -1   4 1858.28  239.66
   1   1   4 1922.50  239.69
   1  -1   4 1670.05  239.76
  -1  -1  -4 1901.89  239.60
   1  -1   4 1947.51  239.71
  -1  -1  -4 1955.93  239.62
  -1  -1  -5  111.01   13.32
   1  -1   5  102.39   13.45
   1  -1   5  103.04   14.26
  -1   1  -5   80.74   13.36
   1  -1   5   96.37   13.55
  -1  -1  -5  113.93   13.24
   1   1   5  100.91   13.48
  -1   1  -5   99.01   13.55
   1  -1   6   10.05    3.44
   1   1   6    7.16    4.11
   1  -1   6    5.60    3.77
   1  -1   6   14.55    6.60
  -1  -1  -6    9.18    3.24
  -1   1  -6   11.01    3.82
   1   1   6   11.05    3.48
  -1  -1  -6   10.31    2.42
   1  -1   7  108.23   15.06
   1  -1   7  115.37   15.25
  -1  -1  -7  118.45   14.99
   1  -1   7  113.39   16.47
  -1   1  -7  116.12   15.23
   1   1   7   94.07   15.45
   1   1   7  111.57   15.14
  -1  -1  -7  116.16   14.61
   1  -1   8   22.27    7.65
   1  -1   8   29.98    5.31
   1   1   8   29.93    5.09
  -1  -1  -8   17.04    4.86
  -1  -1  -8   22.17    5.21
  -1   1  -8   26.26    3.91
  -1  -1  -8   25.23    3.59
  -1   1  -8   24.84    5.51
   1   1   8   22.19    6.55
  -1   1  -8   21.27    7.11
  -1  -1  -9   16.90    6.13
  -1   1  -9   12.15    4.46
  -1  -1  -9   11.38    5.30
  -1   1  -9    9.91    4.95
  -1  -1  -9    8.56    4.27
  -1   1  -9    9.21    6.33
   1  -1   9    6.45    3.99
   1   1   9   10.86    3.85
  -1   1  -9    6.08    6.16
  -1  -1 -10   44.68    8.73
  -1   1 -10   42.81    8.97
  -1   1 -10   50.13    8.26
   1  -1  10   28.55    6.82
  -1  -1 -10   41.81    7.68
  -1   1 -10   33.26    9.20
  -1  -1 -10   55.15    8.19
  -1  -1 -11  102.58   17.28
  -1  -1 -11  111.89   16.05
  -1  -1 -11   99.01   16.38
  -1  -1 -11  106.33   16.95
  -1   1 -11  119.63   15.95
  -1   1 -11  124.89   16.92
  -1   1 -11  105.66   17.03
  -1   1 -12   81.42   13.14
  -1  -1 -12   64.33   12.30
  -1  -1 -12   51.83   13.24
  -1   1 -12   60.65   11.91
  -1  -1 -12   72.19   11.58
  -1   1 -12   58.97   13.46
  -1   1 -12   49.92   12.94
  -1   1 -13   66.84   15.04
  -1  -1 -13   82.59   14.08
  -1   1 -13   67.90   13.71
  -1   1 -13   71.74   13.88
  -1  -1 -13   88.37   14.16
  -1   1 -13   57.34   15.13
  -1  -1 -13   53.24   13.29
  -1  -1 -13   69.33   15.24
  -1  -1 -14   49.52   11.21
  -1   1 -14   24.67   11.54
  -1  -1 -14   35.34   11.15
  -1   1 -14   25.36   12.88
  -1  -1 -14   24.30   12.47
  -1  -1 -14   22.39   12.44
  -1   1 -14   21.67   13.56
  -1   1 -14   41.67   11.52
  -1   1 -15   58.04   11.93
  -1   1 -15    2.79   12.99
  -1  -1 -15   28.98   11.03
  -1  -1 -15   34.37   13.26
  -1  -1 -15   36.28   14.07
  -1   1 -15   42.10   11.74
  -1  -1 -15   27.60   11.88
  -1   1 -16   23.41   12.69
  -1  -1 -16    5.84   12.62
  -1   1 -16   16.87   10.81
  -1  -1 -16   32.94    9.80
  -1  -1 -16   23.16    9.92
  -1   1 -16   10.44   10.28
  -1  -1 -17   41.10   13.82
  -1   1 -17   57.27   10.91
  -1  -1 -17   63.40   11.18
  -1   1 -17   27.34   10.85
  -1   1 -17   32.74   13.35
  -1   1 -18  -16.73   10.82
  -1  -1 -18    6.47   11.24
  -1  -1 -19   25.64    9.47
  -1   1 -19    1.25    9.14
   1   3 -20   -0.69    7.02
   1   3 -19   -4.60    9.98
   1  -3 -19    1.79    9.02
   1   3 -19   -0.96    4.94
   1   3 -18   40.77   10.49
   1  -3 -18   27.58   12.70
   1   3 -18   36.06   12.68
   1  -3 -17   12.45   11.79
   1   3 -17    7.83   12.13
   1  -3 -17   17.94    8.80
   1   3 -17    1.36    9.68
   1  -3 -16   59.39   11.33
   1   3 -16   61.20   15.15
   1  -3 -16   48.33   14.43
   1   3 -16   23.76   12.44
   1  -3 -15   -3.68   12.67
   1  -3 -15   10.01    9.54
   1   3 -15   -7.84   10.68
   1   3 -15   19.54   10.74
   1   3 -15    3.40   12.67
   1  -3 -14  293.06   39.17
   1  -3 -14  300.29   40.79
   1  -3 -14  299.82   39.15
   1   3 -14  272.02   40.29
   1   3 -14  306.95   39.86
   1  -3 -13   19.64    7.14
   1   3 -13   18.81   10.46
   1   3 -13    3.77   11.09
   1  -3 -13   15.70   11.59
   1  -3 -13    8.67    9.09
   1  -3 -12  198.42   27.51
   1  -3 -12  208.30   28.14
   1  -3 -12  223.59   29.05
   1   3 -12  199.72   28.09
   1   3 -12  207.39   28.83
   1  -3 -11    9.48    4.97
   1   3 -11    8.15    7.93
   1   3 -11   15.59    8.97
   1  -3 -11   12.76    8.94
   1  -3 -11    7.45    7.50
   1  -3 -10  491.12   42.41
   1  -3 -10  474.32   42.05
   1  -3 -10  506.49   42.69
   1   3 -10  516.87   42.35
   1   3 -10  471.02   42.81
   1  -3  -9   33.74    8.00
   1  -3  -9   41.63    7.43
   1   3  -9   42.94    7.30
   1   3  -9   50.58    7.49
  -1  -3   9   41.95    6.31
   1   3  -9   37.59    7.87
  -1   3   9   27.74    5.53
   1  -3  -9   33.35    6.09
  -1   3   8  343.00   46.20
   1  -3  -8  458.55   47.10
   1   3  -8  505.67   47.22
   1   3  -8  483.40   47.09
   1   3  -8  527.94   47.49
  -1  -3   8  457.58   46.66
   1   3  -8  298.79   46.01
  -1   3   8  427.46   46.42
  -1   3   8  388.25   46.27
   1   3  -8  525.13   46.85
   1   3  -7   42.59    7.21
  -1   3   7   33.24    5.62
   1   3  -7   37.12    5.06
  -1   3   6  502.93   64.76
  -1   3   6  456.70   64.68
  -1  -3   6  590.43   65.01
   1   3  -6  496.00   65.06
   1   3  -6  539.69   64.68
  -1  -3   5   13.99    3.91
  -1   3   5   14.13    5.48
   1   3  -5    8.28    2.46
   1   3  -5   10.08    4.22
  -1   3   5   12.09    2.48
  -1   3   4 1299.65  171.46
  -1   3   4 1320.67  171.53
   1   3  -4 1323.98  171.72
   1   3  -4 1429.89  171.64
  -1  -3   4 1496.27  171.70
   1   3  -4 1446.55  171.55
  -1   3   4 1182.26  171.88
   1   3  -3    5.84    4.04
  -1   3   3    7.67    3.05
  -1  -3   3    4.70    3.84
   1   3  -3    2.64    5.82
   1   3  -3    5.50    2.67
  -1   3   3    6.40    8.79
  -1   3   3    3.90    1.93
  -1   3   2  370.54   53.96
  -1   3   2  472.79   54.27
  -1  -3   2  468.28   54.06
   1   3  -2  432.00   53.97
   1   3  -1   76.07    9.39
  -1  -3   1   63.74    9.59
  -1  -3   1   70.46    9.46
  -1   3   1   75.85   10.33
   1   3   0   23.19    3.41
  -1   3   0   16.82    3.45
  -1  -3   0   21.39    3.31
  -1  -3  -1   41.72    6.32
   1   3   1   43.67    6.52
   1   3   1   53.00    6.45
  -1  -3  -1   51.70    6.47
  -1   3  -1   57.11    9.30
   1   3   2   87.95   12.71
   1  -3   2  101.61   15.67
  -1  -3  -2   88.91   12.69
  -1  -3  -2  110.38   12.69
  -1   3  -2  115.83   14.87
   1  -3   3  577.60   67.18
   1   3   3  516.35   66.43
  -1  -3  -3  519.29   66.41
  -1   3  -3  532.98   66.61
   1  -3   3  510.42   66.55
  -1  -3  -3  512.85   66.41
  -1   3  -3  553.90   66.82
   1  -3   4   27.86    4.58
  -1  -3  -4   17.69    3.77
   1   3   4   24.57    4.05
  -1   3  -4   26.46    4.85
  -1   3  -4   33.67    5.75
   1  -3   4   16.74    8.09
  -1  -3  -5   11.29    2.38
   1   3   5   11.41    2.93
   1  -3   5    7.78    3.65
   1  -3   5    7.26    7.25
  -1   3  -5    9.89    4.17
   1  -3   6    4.82    3.83
   1  -3   6   -5.80    7.95
  -1   3  -6   -0.30    4.32
   1   3   6   -5.09    3.16
  -1  -3  -6    1.58    2.06
  -1   3  -7   50.52    8.37
   1  -3   7   65.65   10.41
   1  -3   7   39.81    7.85
   1  -3   7   42.17    7.82
   1   3   7   58.66    7.60
  -1  -3  -7   53.93    6.99
  -1   3  -8  426.23   52.91
  -1   3  -8  410.37   52.31
  -1  -3  -8  465.12   52.63
   1   3   8  405.46   52.51
   1   3   8  450.63   52.45
  -1   3  -8  439.34   52.70
  -1  -3  -8  420.98   52.66
  -1  -3  -8  397.34   52.06
   1  -3   8  420.71   52.93
   1  -3   8  349.24   52.51
   1  -3   8  377.21   52.46
   1  -3   9    4.09    4.01
   1   3   9    8.51    3.31
  -1   3  -9   -4.14    6.65
  -1   3  -9    9.54    7.15
  -1   3  -9    5.33    6.84
  -1  -3  -9    5.01    4.24
  -1   3  -9   -1.76    6.34
  -1  -3  -9    1.86    4.13
  -1   3  -9    9.62    4.66
  -1  -3  -9   15.77    5.93
  -1  -3 -10  126.45   18.89
  -1   3 -10  139.74   19.64
  -1  -3 -10  145.57   19.16
  -1   3 -10  167.50   20.16
  -1   3 -10  120.69   19.26
  -1  -3 -10  136.54   18.87
  -1  -3 -11   -4.34    6.53
  -1  -3 -11    5.79    7.44
  -1  -3 -11    4.59    5.22
  -1   3 -11    0.65    9.77
  -1   3 -11   -6.61    8.39
  -1  -3 -11    5.19    8.57
  -1   3 -12   15.79   12.03
  -1  -3 -12   18.42    8.69
  -1   3 -12   31.15    9.62
  -1  -3 -12   19.97    9.07
  -1  -3 -12   19.84    7.81
  -1  -3 -12   28.40   10.73
  -1   3 -12   22.74   10.51
  -1   3 -13    3.66   11.05
  -1   3 -13   19.01   13.17
  -1  -3 -13   10.85    8.57
  -1  -3 -13    6.16   11.06
  -1   3 -13   19.68   10.87
  -1  -3 -13    4.51    8.72
  -1  -3 -14   38.46   10.42
  -1  -3 -14    8.08   11.27
  -1   3 -14   46.04   12.79
  -1  -3 -14   36.22   13.30
  -1   3 -14   45.25   11.47
  -1  -3 -15    1.95    9.94
  -1   3 -15   12.90   12.93
  -1  -3 -15   10.99   11.72
  -1   3 -15   -1.28   10.85
  -1  -3 -15    1.05   11.54
  -1   3 -15    5.66   10.60
  -1  -3 -16   77.16   15.84
  -1  -3 -16   51.34   15.16
  -1   3 -16   68.43   14.27
  -1   3 -16   73.53   16.36
  -1  -3 -16   83.04   13.75
  -1   3 -17   -1.68    9.29
  -1  -3 -17   12.69   11.30
  -1  -3 -17   -3.54    9.14
  -1  -3 -18   97.78   13.85
  -1   3 -18   94.59   16.23
  -1   3 -18   54.94   13.67
  -1  -3 -18   93.24   15.41
  -1  -3 -19  -17.64    8.30
  -1   3 -19   -0.62    9.41
   1   5 -19   12.75    6.95
   1   5 -19   -5.91    5.22
   1  -5 -18   19.15    7.49
   1   5 -18    0.57    6.52
   1  -5 -18    9.04   10.61
   1   5 -18   25.82    8.88
   1  -5 -17    3.02   11.35
   1  -5 -17   10.58    8.97
   1   5 -17   21.50   10.46
   1  -5 -16    8.66   11.94
   1   5 -16   10.45   10.65
   1  -5 -16   -0.88    8.39
   1  -5 -15   87.38   14.99
   1   5 -15   79.90   17.31
   1  -5 -15   98.80   15.23
   1  -5 -15   96.18   17.88
   1   5 -14    4.80   11.23
   1   5 -14   -2.73   12.83
   1  -5 -14    9.43    6.96
   1  -5 -14   -7.21   11.67
   1  -5 -13   51.59   11.32
   1   5 -13   53.35   14.82
   1  -5 -13   83.93   14.95
   1   5 -13   64.06   15.71
   1   5 -13   96.39   14.57
   1   5 -12    8.93   10.16
   1   5 -12   -0.46   11.28
   1   5 -12   -3.15   10.30
   1  -5 -12   14.30   10.56
   1  -5 -12   21.82    6.38
   1  -5 -11  221.20   22.77
   1  -5 -11  220.55   24.01
   1   5 -11  205.88   24.26
   1   5 -11  252.52   23.83
   1   5 -11  219.26   24.17
   1   5 -10    5.86    8.58
   1   5 -10   28.39    8.49
   1   5 -10   20.82    8.00
   1   5 -10   25.56    6.75
   1  -5 -10   12.17    5.16
   1   5 -10    2.86    7.72
   1  -5 -10   16.81    5.88
   1  -5 -10   14.17    7.77
   1   5  -9  277.65   39.52
   1  -5  -9  308.99   39.47
   1   5  -9  315.54   39.39
  -1  -5   9  303.63   39.13
   1   5  -9  288.26   39.62
   1   5  -9  336.13   39.79
   1  -5  -9  291.31   39.17
   1   5  -8   99.77   13.35
  -1   5   8   80.44   11.92
  -1   5   8   93.22   12.90
   1   5  -8  118.29   14.01
  -1  -5   8   93.67   12.73
   1   5  -8   94.27   13.84
   1   5  -8   88.25   13.68
   1  -5  -8   85.77   13.43
   1   5  -8   96.18   11.95
  -1   5   7  262.20   34.69
   1   5  -7  273.52   34.80
   1   5  -7  275.89   35.50
   1   5  -7  290.05   35.45
  -1  -5   7  284.84   35.20
  -1   5   6   17.44    2.61
   1   5  -6   16.51    4.34
   1   5  -6   10.66    5.25
   1   5  -6    8.68    3.10
  -1   5   6   15.99    6.65
  -1   5   5  290.68   43.52
  -1   5   5  298.84   44.62
  -1  -5   5  413.25   44.02
  -1   5   5  384.45   43.61
   1   5  -5  388.92   44.11
   1   5  -5  387.29   43.76
   1   5  -5  376.50   44.20
   1   5  -4   36.46    6.09
  -1   5   4   44.70    5.67
  -1  -5   4   42.12    6.77
  -1   5   4   39.36    5.69
   1   5  -4   33.38    8.82
   1   5  -3  117.10   14.78
  -1   5   3  112.12   14.65
   1   5  -3   96.64   16.08
  -1   5   2    9.89    2.90
  -1   5   2    7.56    3.49
   1   5  -2    5.70    6.47
   1   5  -2    3.11    3.20
  -1  -5   2    7.62    3.86
  -1   5   2    5.07    6.11
  -1   5   1  742.56   91.74
  -1  -5   1  719.72   91.78
   1   5  -1  723.01   91.80
  -1   5   1  714.33   92.14
  -1   5   1  697.36   91.84
  -1   5   0    7.65    3.70
  -1  -5   0    3.89    3.44
   1   5   0    3.91    3.48
   1  -5   1   21.48    8.42
  -1  -5  -1   24.04    4.42
   1   5   1   24.18    4.04
   1  -5   1   12.94    4.78
   1   5   1   23.33    3.98
  -1  -5  -1   23.03    3.90
  -1   5  -1   10.55    9.39
   1   5   2  161.64   19.33
  -1  -5  -2  150.78   19.55
   1  -5   2  138.57   21.41
   1   5   2  135.33   19.49
  -1  -5  -2  150.19   19.27
  -1   5  -2  146.50   22.57
  -1   5  -3  170.92   21.50
   1  -5   3  164.84   21.55
  -1  -5  -3  155.32   19.84
  -1  -5  -3  144.34   19.67
   1   5   3  160.47   19.82
  -1   5  -4  130.62   16.07
   1  -5   4  113.08   15.99
  -1  -5  -4  113.68   15.66
  -1   5  -4  126.33   17.04
   1  -5   4  126.07   17.33
   1   5   4  122.95   15.69
   1  -5   5    8.01    7.80
  -1  -5  -5   12.24    3.17
  -1   5  -5   16.73    4.79
  -1   5  -5   14.58    6.29
   1  -5   5   15.67    4.44
   1  -5   6    2.53    4.10
   1  -5   6    1.77    7.65
  -1  -5  -6    4.99    2.62
  -1   5  -6    1.65    4.97
   1  -5   7   49.97    9.41
  -1   5  -7   52.96    7.67
  -1  -5  -7   37.15    7.47
  -1   5  -7   56.60    8.34
   1  -5   7   39.88    7.71
  -1  -5  -7   51.33    6.79
  -1   5  -8    2.00    4.76
  -1  -5  -8    3.32    4.37
  -1   5  -8    1.51    3.42
   1  -5   8   -5.62    3.95
   1  -5   8    3.39    5.92
  -1  -5  -8    6.41    3.90
  -1   5  -8   -4.30    6.95
  -1  -5  -8    0.22    3.90
  -1   5  -8   -3.30    6.14
   1  -5   8    0.82    3.92
  -1  -5  -9  167.38   23.87
  -1   5  -9  183.97   23.93
  -1   5  -9  183.51   24.29
  -1   5  -9  177.24   25.12
  -1  -5  -9  179.94   23.65
  -1  -5  -9  176.65   23.75
  -1   5  -9  177.38   24.45
  -1   5 -10    2.43   10.46
  -1  -5 -10   13.02    5.15
  -1  -5 -10   -0.56    4.88
  -1  -5 -10   13.58    7.43
  -1   5 -10    9.52    8.33
  -1   5 -10    3.06    7.36
  -1   5 -11   37.03    9.17
  -1  -5 -11   36.45    8.11
  -1   5 -11   29.95   10.53
  -1  -5 -11   38.65   10.26
  -1   5 -11   42.24   11.13
  -1  -5 -11   43.36    8.16
  -1  -5 -12   -1.23   10.10
  -1   5 -12   -2.80   10.81
  -1  -5 -12   10.40    7.61
  -1   5 -12   -2.04    7.43
  -1   5 -12    0.46    9.92
  -1  -5 -12    4.68    6.74
  -1  -5 -13   31.52    9.64
  -1   5 -13   22.77   11.37
  -1  -5 -13   32.34    9.23
  -1  -5 -13   28.56   11.50
  -1   5 -13   29.89   11.83
  -1   5 -14    4.79   11.62
  -1   5 -14   16.26   11.81
  -1  -5 -14   12.26    9.51
  -1  -5 -14   12.55   11.78
  -1  -5 -15   63.93   12.60
  -1  -5 -15   59.45   13.26
  -1  -5 -15   54.53   11.26
  -1   5 -15   18.68   12.62
  -1  -5 -16   -4.26    8.43
  -1  -5 -16   -9.59   10.91
  -1   5 -16   -0.50    9.93
  -1  -5 -16   16.18   11.02
  -1   5 -17   28.19   10.58
  -1  -5 -17   44.65   12.95
  -1  -5 -17   39.98   10.58
  -1  -5 -18    1.68    7.19
  -1   5 -18    4.36    7.94
  -1  -5 -18   10.70    9.31
  -1   5 -19   -3.64    5.28
   1   7 -19    3.30    6.61
   1   7 -19    2.48    4.56
   1   7 -19   11.38    8.76
   1  -7 -18   55.69    7.88
   1   7 -18   55.45   10.64
   1   7 -18   48.23   11.96
   1   7 -17   37.12   12.64
   1  -7 -17   65.73   12.42
   1  -7 -17   48.44   10.32
   1   7 -17   45.15   14.18
   1  -7 -16    9.89    8.33
   1   7 -16   16.94   12.68
   1  -7 -16   19.35   11.62
   1   7 -16   -3.15   10.84
   1  -7 -16   22.63    8.30
   1  -7 -15   35.48   11.65
   1   7 -15   18.77   13.43
   1  -7 -15   17.46    7.98
   1   7 -15    2.21   11.75
   1  -7 -15   17.65    8.62
   1   7 -14   28.10   12.99
   1   7 -14   23.96   13.84
   1  -7 -14   54.45   12.93
   1  -7 -14   39.87    9.14
   1  -7 -13  -11.76   10.36
   1   7 -13    6.79   10.57
   1  -7 -13    1.64    6.55
   1   7 -13   -3.60   11.95
   1   7 -12   -0.47   11.81
   1  -7 -12    1.90    9.68
   1   7 -12    2.37    9.42
   1   7 -12   35.81   11.20
   1  -7 -12   21.23    7.74
   1  -7 -12   17.81    6.98
   1  -7 -11   49.56    8.18
   1  -7 -11   39.63    6.97
   1   7 -11   37.16   10.80
   1  -7 -11   30.45   10.23
   1   7 -11   52.30   11.33
   1  -7 -11   46.34    8.71
   1   7 -10  203.58   26.72
   1  -7 -10  195.57   26.41
   1   7 -10  203.55   27.02
   1  -7 -10  181.48   25.82
   1  -7 -10  191.75   26.57
   1   7  -9  214.20   24.59
   1  -7  -9  191.06   23.73
   1   7  -9  201.08   24.58
   1  -7  -9  198.35   24.32
   1   7  -8  151.43   18.69
   1   7  -8  164.14   19.08
   1   7  -8  151.01   18.93
  -1  -7   8  146.65   18.23
   1   7  -8  126.11   17.44
   1   7  -8  139.17   18.91
   1  -7  -8  138.49   17.99
  -1   7   8  128.30   18.40
   1   7  -7   60.78    9.95
   1   7  -7   55.11    8.23
   1   7  -7   60.06    9.61
   1   7  -7   53.56    8.90
  -1   7   7   72.73   10.69
   1   7  -7   57.74   10.19
  -1  -7   7   69.77    9.11
  -1   7   7   48.27    9.84
  -1   7   6   73.71   10.17
   1   7  -6   79.33   10.53
   1   7  -6   89.91   11.72
  -1   7   6   74.03   14.00
  -1  -7   6   71.28   11.02
   1   7  -6   75.15   12.16
   1   7  -5    4.06    8.12
   1   7  -5    0.12    3.34
  -1   7   5   -0.34    2.54
   1   7  -5   11.05    4.90
   1   7  -4   16.34    9.26
  -1   7   4   17.03    3.54
   1   7  -4   24.02    4.11
   1   7  -3  288.87   38.12
  -1   7   3  296.52   37.92
   1   7  -3  305.21   37.39
  -1   7   3  279.29   37.29
   1   7  -2  310.97   38.50
  -1   7   2  269.36   38.41
   1   7  -2  326.04   39.03
  -1   7   2  300.24   39.00
   1   7  -2  309.25   38.41
   1   7  -1  380.01   47.48
  -1   7   1  352.24   48.13
  -1   7   1  369.74   47.53
   1   7   0  140.46   18.37
  -1  -7  -1   28.87    5.79
  -1  -7  -1   36.16    4.92
   1   7   1   31.91    5.17
  -1   7  -1   28.83    5.72
  -1   7  -1   28.77    9.16
   1  -7   1   27.70    5.67
   1   7   1   32.53    5.09
   1  -7   2    5.28    3.66
  -1   7  -2   -0.74    9.32
  -1  -7  -2    6.63    2.26
   1   7   2    3.79    2.90
   1   7   2    7.02    2.55
  -1  -7  -2    7.53    3.65
   1   7   3   47.73    5.69
  -1  -7  -3   43.15    6.06
  -1   7  -3   46.06   10.32
  -1   7  -3   56.78    7.04
  -1  -7  -3   26.74    5.17
   1  -7   4   13.33    7.17
  -1  -7  -4   17.15    3.83
   1   7   4   15.61    3.37
   1  -7   4   20.02    4.28
  -1   7  -4   23.87    8.98
  -1   7  -4   15.31    4.88
   1   7   5    1.14    3.01
   1  -7   5   -2.20    6.91
  -1  -7  -5   -1.89    3.54
  -1   7  -5    2.64    8.28
   1  -7   5    0.17    4.36
  -1   7  -5    1.16    4.70
  -1   7  -5    2.44    4.60
  -1   7  -6  158.65   19.72
  -1   7  -6  149.41   20.13
  -1   7  -6  157.93   20.11
  -1  -7  -6  139.19   19.29
  -1   7  -6  145.58   19.97
   1  -7   6  143.37   19.68
  -1   7  -6  143.88   20.13
  -1   7  -7   15.94    4.63
  -1   7  -7   13.66    7.03
  -1   7  -7   19.96    6.79
  -1  -7  -7   16.63    5.95
  -1  -7  -7   11.85    4.83
  -1   7  -7   28.30    7.27
  -1   7  -7   14.10    5.46
   1  -7   7   11.15    5.17
  -1  -7  -7    7.25    3.59
   1  -7   7   12.50    4.66
  -1   7  -7    8.56    4.55
  -1   7  -8    7.32    3.57
  -1  -7  -8    0.27    4.15
  -1  -7  -8    3.12    4.08
  -1   7  -8    5.19    4.15
   1  -7   8    6.39    4.19
  -1  -7  -8    3.53    4.87
  -1  -7  -8    8.45    5.70
  -1   7  -8   12.67    7.40
  -1   7  -8    4.77    5.16
  -1   7  -8   -2.56    6.64
   1  -7   8    4.08    4.52
  -1  -7  -9   -0.30    4.73
  -1  -7  -9    4.83    5.75
  -1   7  -9   -0.31    7.05
  -1  -7  -9   -2.52    6.47
  -1   7 -10   22.27    8.16
  -1  -7 -10   23.05    6.36
  -1  -7 -10   18.29    6.00
  -1  -7 -10   19.57    7.08
  -1  -7 -10   18.69    8.60
  -1  -7 -11   23.00    7.58
  -1   7 -11   26.60   10.17
  -1  -7 -11   26.62    7.15
  -1   7 -11   24.20   10.71
  -1   7 -11   30.47    8.75
  -1  -7 -11   20.16    7.50
  -1  -7 -11   30.18    9.04
  -1   7 -12   71.45   14.59
  -1  -7 -12   69.67   12.15
  -1   7 -12   57.92   14.78
  -1  -7 -12   63.68   12.14
  -1  -7 -12   83.43   13.90
  -1  -7 -13   88.66   14.61
  -1  -7 -13   74.53   12.81
  -1   7 -13   74.75   15.07
  -1   7 -13   65.66   15.21
  -1  -7 -13   54.80   12.75
  -1  -7 -14   27.43   11.08
  -1  -7 -14   25.88    9.01
  -1   7 -14   20.02   12.43
  -1  -7 -14   11.55    8.97
  -1   7 -14   11.46   10.84
  -1  -7 -15    1.33    9.62
  -1   7 -15    4.32   11.34
  -1   7 -15   12.38   12.40
  -1  -7 -15   12.66   11.29
  -1   7 -16   55.50   13.70
  -1  -7 -16   57.46   12.45
  -1  -7 -16   34.80   10.53
  -1   7 -16   52.93   12.36
  -1  -7 -16   31.82   12.12
  -1  -7 -17   10.47   11.12
  -1   7 -17   25.75    9.82
  -1  -7 -17   10.56    8.74
  -1   7 -17   27.82   11.71
  -1  -7 -18   33.12    7.99
  -1   7 -18   17.89    9.29
  -1   7 -19    4.44    7.66
  -1   7 -19    5.56    4.61
   1   9 -19   -0.93    4.07
   1   9 -19   12.16    6.03
   1   9 -19   -0.46    7.10
   1   9 -18   -7.39    5.68
   1  -9 -18    6.78    5.51
   1   9 -18   16.27   10.15
   1   9 -18   18.25    8.45
   1   9 -17   23.42   11.63
   1   9 -17   12.79    7.87
   1  -9 -17   29.19    7.36
   1   9 -17   15.11   10.50
   1   9 -16   31.34   12.55
   1   9 -16    8.17   11.04
   1  -9 -16   16.98    8.03
   1  -9 -16   19.21    8.39
   1  -9 -15    3.78    7.10
   1   9 -15   -0.55   11.07
   1   9 -15    0.53   12.28
   1  -9 -14   44.41    9.80
   1   9 -14   35.73   13.88
   1   9 -14   44.09   14.17
   1   9 -13    3.08   12.05
   1  -9 -13   10.21    7.15
   1  -9 -13   -9.66    8.30
   1   9 -12    7.62   10.12
   1  -9 -12   25.49    7.72
   1  -9 -12   29.23    6.81
   1  -9 -12   35.80   10.21
   1   9 -12   31.45   12.39
   1  -9 -11   15.68    8.44
   1  -9 -11    4.77    6.43
   1   9 -11   13.28   10.64
   1   9 -10  196.95   26.47
   1  -9 -10  206.29   25.35
   1  -9 -10  164.64   25.21
   1   9 -10  179.14   26.56
   1  -9 -10  194.83   26.46
   1   9  -9  102.09   15.10
   1  -9  -9   65.59   16.52
   1   9  -9   89.05   14.96
   1  -9  -9   99.06   13.56
   1  -9  -8   91.37   19.80
   1   9  -8  134.07   18.74
   1  -9  -8  142.53   17.70
   1   9  -8  126.91   18.61
   1  -9  -7  138.98   16.48
   1   9  -7  134.22   17.14
   1   9  -7  125.16   17.01
  -1  -9   7  137.20   16.57
   1   9  -7   99.82   16.89
   1   9  -7  123.19   17.14
  -1   9   7  111.69   17.36
  -1   9   7  105.87   18.18
   1  -9  -7   96.10   18.69
   1   9  -7  133.01   16.04
  -1   9   7  107.52   15.72
  -1  -9   6  115.41   15.30
  -1   9   6   93.55   16.19
   1   9  -6  118.41   15.81
   1   9  -6   97.55   15.23
  -1   9   6  118.85   14.64
   1   9  -6  111.33   15.72
   1   9  -6  117.73   14.94
  -1   9   6  119.41   19.00
   1   9  -6   73.22   16.87
  -1   9   5    5.33    2.90
   1   9  -5    8.84    4.42
   1   9  -5    5.22   10.00
   1   9  -5    4.53    3.61
  -1   9   5    8.59    7.27
   1   9  -4  141.05   16.52
  -1   9   4  112.70   15.92
  -1   9   4  135.00   17.86
  -1  -9   4  129.56   16.62
   1   9  -4  119.33   18.92
  -1   9   4  125.39   16.22
   1   9  -3   21.42    5.24
  -1  -9   3   14.69    4.45
  -1   9   3   11.98    3.51
  -1   9   3   13.94    3.98
   1   9  -3   30.80    8.95
  -1   9   3   19.76    7.69
   1   9  -3   19.10    4.48
  -1  -9   2   48.60    6.42
  -1   9   2   60.87    6.27
   1   9  -2   58.22    6.96
  -1   9   2   66.89    9.37
  -1   9   2   49.06    6.31
   1   9  -2   49.75    9.36
   1   9  -2   62.35    6.56
  -1   9   1    1.69    3.54
  -1   9   1   -1.85    3.93
  -1  -9   1    3.90    3.40
   1   9  -1    5.27    3.90
   1   9  -1    8.91    6.65
  -1   9   0   11.26    4.19
  -1   9   0   20.41    4.78
  -1  -9   0   15.35    3.90
   1   9   0   10.29    4.08
  -1   9  -1  102.26   13.71
   1   9   1  100.82   13.41
  -1  -9  -1  105.68   13.94
   1   9   1  100.37   13.35
   1  -9   1   85.92   13.65
  -1   9  -1   99.84   16.28
  -1  -9  -1  105.09   13.31
   1   9   2    0.91    3.31
   1   9   2    1.54    2.85
  -1   9  -2   -1.88   10.21
   1  -9   2    1.18    4.13
  -1   9  -2   18.71    4.71
  -1   9  -2   -3.72    4.49
  -1  -9  -2    2.63    4.38
   1   9   3   -0.40    3.10
  -1  -9  -3    0.37    1.93
  -1   9  -3    5.71    4.75
   1   9   3    1.75    2.40
  -1   9  -3    1.29   10.56
  -1   9  -3   -3.85    5.15
   1  -9   3    2.28    4.25
  -1  -9  -3    2.19    4.25
   1   9   4    8.18    3.65
  -1   9  -4   12.12    5.50
  -1  -9  -4   12.89    4.43
  -1   9  -4    0.99   10.10
   1  -9   5   27.24    6.33
  -1  -9  -5   33.55    5.98
  -1   9  -5   33.95    6.38
  -1   9  -5   31.00    6.77
  -1  -9  -5   27.44    6.07
  -1   9  -5   26.01    7.57
   1   9   5   34.17    5.39
  -1  -9  -5   18.83    6.95
  -1   9  -5   25.74   10.83
  -1   9  -5   31.23    6.15
  -1   9  -6   97.76   14.93
   1   9   6  104.65   13.59
  -1  -9  -6  113.16   14.02
  -1   9  -6   96.87   14.06
  -1  -9  -6  110.00   14.81
  -1   9  -6   99.98   14.43
  -1   9  -6   93.70   15.34
  -1   9  -6   96.39   14.66
  -1   9  -6  102.78   14.06
   1  -9   6   86.85   13.98
  -1  -9  -7   56.26    8.50
  -1  -9  -7   54.48    9.02
  -1   9  -7   50.69   10.16
  -1   9  -7   48.24    9.25
  -1   9  -7   42.31   10.35
  -1   9  -7   74.11    9.81
  -1   9  -7   51.06    8.92
  -1   9  -7   62.88    8.67
   1  -9   7   55.03    8.98
  -1  -9  -7   57.37    9.89
  -1  -9  -8  100.91   14.24
  -1  -9  -8   94.16   15.51
  -1   9  -8   94.09   15.48
  -1   9  -8   97.21   15.65
  -1  -9  -8  121.06   14.84
  -1   9  -8   99.57   14.56
  -1   9  -9   18.14    7.99
  -1  -9  -9   26.54    6.21
  -1  -9  -9   26.86    8.23
  -1  -9  -9   18.02    5.73
  -1   9  -9   17.91    9.51
  -1  -9  -9   20.77    7.19
  -1  -9 -10   82.54   12.84
  -1   9 -10   80.94   13.32
  -1   9 -10   66.17   14.87
  -1   9 -10   85.69   14.67
  -1  -9 -10   89.18   14.05
  -1  -9 -11   30.11    9.04
  -1  -9 -11   31.39    7.80
  -1   9 -11   34.68   11.16
  -1  -9 -11   54.29   10.28
  -1  -9 -12   35.76    9.20
  -1  -9 -12   38.73    9.84
  -1  -9 -12   20.27    8.20
  -1   9 -12   35.29   12.17
  -1  -9 -13   12.17    7.84
  -1   9 -13   -5.09   11.93
  -1  -9 -13    3.30    7.95
  -1  -9 -14   30.90    9.19
  -1   9 -14   10.45   11.29
  -1   9 -14    9.90   12.06
  -1  -9 -14   17.03    8.93
  -1   9 -15   30.28   12.22
  -1   9 -15   14.65   12.45
  -1  -9 -15   27.18    9.89
  -1   9 -16   61.25   13.47
  -1   9 -16   46.38   12.51
  -1  -9 -16   46.09   10.70
  -1  -9 -16   47.35   11.91
  -1   9 -17  -11.73   10.32
  -1  -9 -17    9.24    9.89
  -1   9 -17   14.21    9.25
  -1  -9 -17    9.24    7.16
  -1  -9 -18   14.85    6.37
  -1   9 -18    1.69    5.80
  -1   9 -18   11.40    8.32
  -1   9 -19    5.96    3.77
   1  11 -18    1.82    8.13
   1  11 -18    6.17    4.71
   1  11 -18   -3.08    7.78
   1 -11 -18    3.28    4.28
   1 -11 -17   11.99    6.52
   1 -11 -17   22.85    7.75
   1  11 -17   12.91    6.48
   1  11 -17   15.70   10.45
   1  11 -17   12.18    9.21
   1 -11 -16    6.52    7.47
   1  11 -16    9.47   11.38
   1 -11 -16   14.87    6.89
   1 -11 -15   43.30    9.44
   1  11 -15   30.72   13.11
   1  11 -14  -12.05   12.21
   1 -11 -14   -9.66    7.54
   1 -11 -14    4.07    8.50
   1 -11 -13   55.86   12.91
   1 -11 -13   90.75   14.40
   1 -11 -13  109.74   16.08
   1  11 -13  110.83   16.93
   1  11 -13  111.34   16.93
   1 -11 -12   -5.60    7.10
   1  11 -12    5.81    9.92
   1 -11 -12    7.20    9.73
   1  11 -12   -9.95   10.79
   1 -11 -12    7.04    5.91
   1  11 -12   -2.38   11.47
   1  11 -11   80.30   15.17
   1 -11 -11   93.09   15.16
   1 -11 -11   65.75   13.05
   1  11 -11   71.68   15.15
   1 -11 -10   67.80   14.32
   1  11 -10   66.62   14.28
   1 -11 -10   73.43   12.46
   1  11 -10   85.37   13.96
   1 -11 -10   83.86   16.26
   1  11  -9   26.65   10.15
   1 -11  -9   34.82   13.09
   1  11  -9   14.35    9.42
   1 -11  -9   38.18    7.89
   1 -11  -9   22.80    9.82
   1 -11  -8   15.65    6.34
   1 -11  -8    7.45   11.38
   1  11  -8   11.42    8.38
  -1  11   7   53.92   12.54
   1 -11  -7   75.20   15.07
   1  11  -7   74.76   10.40
   1 -11  -7   78.22   11.32
   1  11  -7   81.75   12.00
   1  11  -7   66.77   11.88
   1  11  -6   18.77    6.83
   1  11  -6   -4.53    9.41
  -1  11   6   12.66    3.53
  -1  11   6    2.65    7.78
   1  11  -6   13.65    4.10
   1 -11  -6   23.24    6.26
   1 -11  -6    0.47   10.20
  -1  11   5   -0.36    7.67
   1 -11  -5   21.61    6.17
  -1  11   5    6.90    3.27
   1  11  -5    6.58    4.77
  -1 -11   5    5.68    4.53
   1  11  -5   11.28    6.29
   1 -11  -5   -2.63    9.11
   1  11  -5    9.14    4.10
   1  11  -5    4.27   10.34
   1  11  -5   14.02    5.59
   1  11  -4    0.51    5.40
   1  11  -4   -8.83   10.83
  -1  11   4   12.16    8.46
  -1  11   4    1.12    2.40
  -1  11   4    1.50    3.23
  -1 -11   4    1.64    4.38
   1 -11  -4   10.36    9.74
   1  11  -4    1.24    5.75
   1  11  -4   -0.60    3.83
   1  11  -3  143.60   23.88
   1  11  -3  183.23   22.22
   1  11  -3  176.70   21.90
  -1  11   3  148.42   21.66
   1  11  -3  150.34   21.89
  -1  11   3  156.30   23.53
  -1 -11   3  190.92   21.96
  -1 -11   3  169.92   22.08
  -1  11   3  162.29   21.51
   1  11  -2    3.41    5.11
  -1  11   2   -6.42    9.20
   1  11  -2   10.38    4.07
   1 -11  -2    0.22    1.56
   1  11  -2   -9.34    9.47
  -1  11   2    5.89    3.86
  -1  11   2    3.31    4.15
  -1 -11   2    7.74    4.19
   1  11  -1    7.32    8.90
   1  11  -1    6.59    5.00
  -1  11   1    3.34    4.17
  -1 -11   1   12.44    4.30
  -1  11   1    9.08    4.34
   1  11   0   27.76    5.76
  -1 -11   0   24.82    5.42
   1  11   0   31.68    5.45
   1  11   0   16.55    8.49
  -1  11   0   25.27    5.61
  -1  11   0   29.04    6.09
  -1  11  -1    4.82   10.41
  -1 -11  -1    7.77    3.55
   1  11   1    0.68    3.87
  -1  11  -1    0.73    4.72
   1  11   1    5.45    3.95
   1  11   2   -2.90    3.66
  -1  11  -2   -0.22    5.11
  -1  11  -2    4.69   10.80
   1  11   2    1.79    3.53
   1 -11   2   -0.73    4.60
  -1  11  -2    2.87    4.98
   1 -11   3   78.06    8.78
  -1  11  -3   76.89    8.91
  -1  11  -3   75.46    8.87
  -1  11  -3   83.83   14.11
  -1 -11  -3   74.93    9.68
   1  11   3   60.89    7.76
   1  11   3   68.34    7.27
   1 -11   3   71.23    8.34
  -1  11  -4    3.83    4.59
   1  11   4    0.18    3.47
  -1  11  -4   -0.41   10.87
  -1  11  -4    1.93    4.89
   1 -11   4    6.93    4.64
   1 -11   4    6.87    5.10
  -1  11  -4   11.92    5.03
  -1 -11  -4    3.30    4.91
  -1  11  -5    8.85    9.88
  -1 -11  -5    1.65    4.77
  -1 -11  -5    1.20    5.33
  -1  11  -5   -6.42    4.81
  -1 -11  -5    3.71    7.88
  -1  11  -5    3.27    4.70
  -1 -11  -5    3.12    4.58
   1  11   5   -3.39    3.34
  -1  11  -5   -0.71    5.69
   1 -11   5   -6.51    4.75
  -1  11  -6    4.36    5.85
  -1  11  -6   -1.29    4.34
  -1 -11  -6    0.44    6.05
   1  11   6    1.56    3.28
  -1 -11  -6    2.54    4.90
  -1  11  -6   -2.44    5.30
  -1  11  -6   15.38    8.24
  -1  11  -6    2.90    5.43
  -1 -11  -6    4.57    5.22
  -1  11  -7   17.88    6.80
  -1  11  -7   28.76    7.97
  -1 -11  -7   27.29    6.49
  -1 -11  -7   18.67    7.67
  -1  11  -7   17.47    6.58
  -1  11  -7   21.44    5.32
  -1  11  -8    5.34    8.28
  -1  11  -8   10.60    6.12
  -1 -11  -8   -5.21    7.91
  -1  11  -8    5.43    7.07
  -1 -11  -8    7.99    6.67
  -1  11  -9   42.24   10.10
  -1 -11  -9   27.01   10.12
  -1 -11  -9   42.25    9.09
  -1 -11  -9   26.41    8.09
  -1  11  -9   49.40   10.84
  -1  11 -10   25.05   11.67
  -1 -11 -10   39.24    9.03
  -1  11 -10   55.67   10.95
  -1 -11 -10   41.39   11.43
  -1  11 -11   52.33   12.64
  -1 -11 -11   51.24   12.36
  -1  11 -11   38.79   13.30
  -1 -11 -11   52.03   10.77
  -1  11 -12   -1.57   11.17
  -1 -11 -12   -1.68    6.46
  -1 -11 -12   -0.48    8.28
  -1 -11 -12    8.19    9.52
  -1  11 -12    9.86   10.49
  -1 -11 -13  -12.71    9.56
  -1  11 -13    6.35   11.40
  -1 -11 -13   -3.90    8.45
  -1 -11 -13    2.13    7.42
  -1 -11 -14    0.81    7.95
  -1  11 -14   -3.39   10.81
  -1 -11 -14    5.23    7.92
  -1  11 -15   67.20   16.50
  -1 -11 -15   99.27   14.95
  -1 -11 -16   -6.47    8.94
  -1  11 -16   -0.90    9.64
  -1 -11 -16   -1.28    7.19
  -1 -11 -17   32.69    8.62
  -1  11 -17   67.10   11.41
  -1 -11 -17   28.02   11.07
  -1  11 -17   63.78   11.64
  -1  11 -18    2.16    6.97
  -1  11 -18    1.06    6.83
  -1 -11 -18    1.34    4.63
   1 -13 -17    1.01    4.65
   1 -13 -17   12.55    6.61
   1  13 -17   -3.08    7.96
   1 -13 -16   13.30    6.50
   1  13 -16   24.83   10.22
   1 -13 -16   27.55    7.58
   1 -13 -15   16.10    7.41
   1  13 -15   11.46   11.00
   1  13 -15   16.70   11.08
   1  13 -14   58.33   13.45
   1  13 -14   75.70   11.67
   1  13 -14   38.57   13.71
   1 -13 -14   52.96   12.89
   1 -13 -14   51.69   11.10
   1 -13 -13    4.56    6.19
   1  13 -13  -19.58    9.40
   1  13 -13   22.68   11.19
   1  13 -13   -5.27    8.65
   1 -13 -13   12.37    9.94
   1  13 -13    0.54   10.37
   1 -13 -13    7.33    7.72
   1  13 -12   37.15   12.85
   1 -13 -12   66.49   11.29
   1  13 -12   61.98   13.67
   1  13 -12   24.39   11.98
   1 -13 -12   89.05   14.05
   1  13 -11    8.20   10.78
  -1 -13  11    2.44    7.20
   1 -13 -11   12.07    7.88
   1  13 -11   -5.53   11.06
   1 -13 -11    3.59   11.19
   1  13 -10  154.52   24.59
   1  13 -10  151.99   24.52
   1 -13 -10  156.12   25.62
   1 -13 -10  158.09   25.08
  -1 -13  10  170.28   22.99
   1 -13 -10  182.39   23.44
   1 -13  -9  232.28   35.27
   1  13  -9  247.58   33.86
   1 -13  -9  239.62   34.48
   1  13  -9  214.94   33.89
   1 -13  -9  283.05   33.20
   1 -13  -8  313.58   42.35
   1  13  -8  305.35   41.42
   1 -13  -8  255.73   42.69
   1 -13  -8  341.28   40.96
   1 -13  -7   14.32    6.89
   1 -13  -7   -0.57   11.72
   1 -13  -7    1.13    8.47
   1  13  -7    2.32    7.92
   1 -13  -7    1.70    6.13
  -1 -13   7   -4.22    5.20
   1 -13  -6  263.37   33.64
   1 -13  -6  258.19   33.16
   1  13  -6  252.58   33.44
  -1 -13   6  215.12   33.01
   1  13  -6  302.89   33.29
   1 -13  -6  219.40   35.18
   1  13  -5   -2.75    4.11
  -1  13   5   -3.87    3.21
  -1 -13   5   -2.59    5.74
   1  13  -5   -7.20   10.33
   1 -13  -5   -5.17    6.45
   1  13  -5   12.40    5.51
   1  13  -5   -1.02    6.25
   1 -13  -5   -9.26   10.35
   1 -13  -5    1.06    5.48
  -1  13   5    0.46    8.04
   1  13  -5    0.88    5.44
   1 -13  -5    6.06    5.30
  -1  13   4   83.02   17.41
   1 -13  -4  127.45   18.25
   1  13  -4   91.57   18.51
  -1 -13   4  113.02   15.41
   1  13  -4   97.63   15.79
   1 -13  -4  136.51   15.63
  -1 -13   4   95.52   15.48
   1  13  -4  109.09   15.16
  -1  13   4   87.10   14.89
   1  13  -4  130.84   15.31
   1 -13  -4  140.62   16.34
   1 -13  -4  131.25   15.73
   1 -13  -3   -4.28    9.39
  -1  13   3   -3.94    9.42
   1  13  -3    1.12    4.80
   1  13  -3   -3.51    4.25
  -1  13   3   -4.22    3.25
  -1  13   3   -5.08    3.70
  -1 -13   3   -1.56    5.41
  -1 -13   3    0.75    5.10
   1 -13  -3    3.23    6.50
  -1 -13   3    3.18    4.34
   1  13  -3   -0.25    4.70
   1  13  -3   24.55   10.41
   1 -13  -3    5.77    5.76
   1 -13  -3    4.71    5.30
   1  13  -3    4.96    4.06
   1 -13  -2   18.04    6.49
  -1  13   2   21.45    5.09
   1 -13  -2   46.49   10.99
  -1  13   2   20.29    5.22
   1  13  -2   23.42    5.77
   1  13  -2    4.32   10.63
  -1  13   2   12.52    9.93
  -1 -13   2   26.81    5.67
   1  13  -2   28.24    6.21
   1  13  -2   26.46    5.34
  -1 -13   2   32.04    6.25
   1 -13  -2   26.65    6.03
   1 -13  -2   19.10    7.26
   1 -13  -2   31.40    6.38
   1 -13  -1  113.72   14.37
   1 -13  -1  111.54   13.65
  -1 -13   1   95.01   13.36
  -1 -13   1  106.02   13.08
   1  13  -1   97.58   13.17
  -1 -13   1  100.19   13.53
  -1  13   1  106.07   13.02
   1  13  -1  116.73   13.48
  -1 -13   1  108.88   13.48
   1  13  -1  106.27   15.90
   1 -13  -1  107.16   16.45
   1 -13  -1   64.19   12.16
  -1  13   1   94.56   13.19
  -1  13   1  114.61   13.11
  -1  13   0   89.98   12.74
  -1 -13   0   95.08   12.53
   1 -13   0  102.43   13.27
   1  13   0   77.35   12.56
  -1 -13   0   97.38   13.20
  -1  13   0  100.15   16.55
   1  13   0   80.61   14.83
  -1  13   0   74.09   12.78
   1  13   0   91.12   12.69
  -1  13   0   94.03   12.83
   1  13   0   90.13   12.63
  -1 -13   0   99.96   13.07
  -1  13  -1    4.63   10.39
  -1  13  -1    7.78    4.93
  -1 -13  -1    8.43    5.00
  -1  13  -1   10.47    4.65
  -1 -13  -1    7.77    5.85
   1  13   1   10.66    4.28
  -1 -13  -1    3.16    5.12
  -1 -13  -1   10.14    5.62
   1  13   1    1.52    3.79
  -1  13  -2    2.26    4.79
  -1 -13  -2   -7.93    5.53
   1 -13   2    5.21    5.18
  -1  13  -2    7.11    4.50
  -1 -13  -2   -4.64    5.22
  -1  13  -2   -0.48   11.29
   1  13   2   -1.76    3.67
   1  13   2    2.04    3.42
  -1 -13  -2    3.93    4.83
  -1  13  -2    8.59    4.45
   1  13   2    6.96    7.45
  -1 -13  -2    1.52    5.68
  -1 -13  -3    9.17    5.42
  -1 -13  -3    0.21    5.39
  -1  13  -3    4.08    4.76
   1 -13   3   -5.86    5.64
  -1  13  -3    3.91    4.91
   1  13   3   -0.22    3.37
  -1  13  -3  -13.05   11.62
  -1 -13  -3   -2.57    4.72
  -1 -13  -3    9.02    9.13
  -1 -13  -3   -1.63    5.83
  -1  13  -3    0.54    4.46
   1  13   4    4.40    3.63
  -1 -13  -4   12.39    6.86
  -1 -13  -4   11.21    5.73
  -1  13  -4   11.13    4.71
  -1  13  -4    1.55    5.30
  -1 -13  -4    3.06    9.17
  -1  13  -4   12.88   10.81
   1 -13   4    3.69    5.64
  -1 -13  -4   11.47    5.33
  -1  13  -4    3.61    5.84
  -1 -13  -4    8.01    4.68
  -1 -13  -5   20.55    9.58
  -1  13  -5   20.15    6.37
  -1  13  -5   13.60    6.52
   1  13   5   18.39    4.54
  -1 -13  -5   19.15    6.18
  -1  13  -5   24.94   10.56
   1 -13   5   19.74    6.14
  -1 -13  -6    8.82    6.16
  -1  13  -6    0.64    5.79
  -1  13  -6    0.90    7.33
  -1 -13  -6    2.45    6.27
  -1 -13  -6    0.26    5.07
  -1 -13  -6    5.96    9.47
  -1 -13  -6    1.56    6.96
  -1  13  -7   13.62    7.77
  -1  13  -7    1.04    6.59
  -1 -13  -7   15.79    9.28
  -1 -13  -7   11.25    6.78
  -1 -13  -7   17.97    7.07
  -1 -13  -8  189.71   23.54
  -1  13  -8  164.02   23.65
  -1  13  -8  163.28   23.75
  -1 -13  -8  179.25   25.37
  -1  13  -8  155.68   23.46
  -1 -13  -9   31.14   10.95
  -1 -13  -9   28.01    9.11
  -1  13  -9   10.89    9.65
  -1  13  -9   23.08   10.30
  -1  13 -10   14.06   11.15
  -1 -13 -10   39.04    8.92
  -1 -13 -10   25.23   11.88
  -1  13 -10   25.41   10.76
  -1  13 -11   16.99   10.81
  -1  13 -11   14.57   11.29
  -1 -13 -11   22.48    8.80
  -1 -13 -11   35.65   11.72
  -1 -13 -12  107.71   14.60
  -1 -13 -12  110.12   15.94
  -1 -13 -12   58.98   13.13
  -1  13 -12   50.49   15.45
  -1  13 -12   90.13   15.39
  -1  13 -13   24.38   12.64
  -1  13 -13   44.16   11.96
  -1 -13 -13   28.82    9.11
  -1 -13 -13   60.02   12.44
  -1 -13 -13   35.07   10.05
  -1  13 -14   19.98   10.84
  -1 -13 -14    9.04    7.65
  -1  13 -14    1.53   10.28
  -1 -13 -14    2.82    8.05
  -1  13 -15   -0.22    7.35
  -1  13 -15   -3.71   10.42
  -1 -13 -15    5.03    8.09
  -1  13 -15    5.31   10.24
  -1  13 -16   26.40    6.93
  -1  13 -16   42.75    9.92
  -1 -13 -16   40.03    9.35
  -1 -13 -17    3.58    5.11
  -1  13 -17    9.97    6.78
  -1 -13 -17   -2.05    8.05
  -1  13 -17    1.74    5.07
  -1  13 -18   -1.34    3.49
   1  15 -17    7.88    7.34
   1  15 -17    9.37    4.59
   1  15 -16    7.83    5.74
   1  15 -16   15.50    8.47
   1 -15 -16   15.06    6.80
   1 -15 -16   14.65    5.08
   1 -15 -15   20.77    8.90
   1 -15 -15   13.81    7.34
   1  15 -15   28.04   10.46
   1  15 -15   18.99    6.64
   1  15 -14    8.94    9.64
   1 -15 -14   14.20   10.00
   1 -15 -14   17.81    7.64
   1  15 -14   28.94    7.38
   1  15 -14    1.93   10.89
   1 -15 -13   29.28    9.00
   1 -15 -13   46.63   11.80
   1 -15 -13   10.59    7.04
   1  15 -13   31.25   11.69
   1  15 -13   13.37    9.28
   1  15 -13   21.62   10.45
   1  15 -13   39.01    8.64
   1  15 -12   -0.52   10.28
   1 -15 -12    5.12    7.77
   1  15 -12    1.62   10.49
  -1 -15  12   11.32    6.57
   1  15 -12    2.18    7.64
   1 -15 -12    6.06   11.48
  -1 -15  11   84.73   12.43
   1  15 -11   75.10   12.74
   1  15 -11   54.74   15.24
   1 -15 -11   63.68   13.29
   1 -15 -11   80.62   16.10
   1 -15 -10  177.37   26.29
  -1 -15  10  150.96   23.30
   1  15 -10  195.15   23.59
   1 -15 -10  190.36   23.70
   1 -15 -10  116.34   25.74
   1  15 -10  149.32   25.04
   1  15  -9  225.04   26.49
   1 -15  -9  204.79   26.82
   1  15  -9  159.25   27.19
   1 -15  -9  218.62   29.32
   1 -15  -9  146.75   29.30
  -1 -15   9  181.89   26.57
   1  15  -8  117.78   14.70
   1  15  -8   83.70   15.34
  -1 -15   8   80.86   14.62
   1 -15  -8   93.15   14.50
   1 -15  -8   80.67   17.11
   1 -15  -8   66.78   18.25
   1 -15  -7  132.43   17.52
   1 -15  -7  119.30   17.98
   1  15  -7  155.73   17.49
  -1 -15   7   99.32   17.20
   1  15  -7  103.59   18.31
   1 -15  -7  106.22   21.12
  -1 -15   6   58.14   12.14
   1 -15  -6   96.72   12.29
   1  15  -6   79.65   12.10
   1 -15  -6   63.91   16.64
   1 -15  -6   80.72   12.51
   1  15  -6   75.58   13.11
   1  15  -5   22.47    6.48
   1 -15  -5   22.13    7.21
   1 -15  -5   29.38    6.82
   1 -15  -5   21.17    9.14
   1 -15  -5   33.60   12.61
  -1 -15   5    3.38    7.01
   1  15  -4   24.21    5.96
   1 -15  -4    5.22   11.89
  -1 -15   4   20.89    6.98
   1 -15  -4   20.39    6.85
   1 -15  -4   22.11    8.54
   1 -15  -4   23.38    7.38
   1 -15  -3   69.50   10.92
   1  15  -3   56.18   10.28
   1 -15  -3   80.29   15.61
   1  15  -3   77.77   11.19
  -1 -15   3   77.43   11.46
   1 -15  -3   76.18   11.45
   1 -15  -3   69.77   12.28
   1 -15  -3   69.58   11.18
   1  15  -2   37.75    7.01
   1 -15  -2   31.80    7.50
   1  15  -2   40.23    7.21
   1 -15  -2   34.19    8.45
   1 -15  -2   25.59   12.03
  -1  15   2   27.33    6.27
  -1 -15   2   35.31    7.83
  -1 -15   2   26.97    6.57
   1 -15  -2   41.95    7.81
  -1 -15   2   32.59    8.17
   1 -15  -2   28.70    7.97
  -1  15   1   52.83    8.46
   1 -15  -1   62.80    9.71
   1  15  -1   51.23    8.79
   1 -15  -1   55.23    9.67
   1  15  -1   46.24    8.87
  -1 -15   1   60.04    9.54
  -1 -15   1   66.73    9.98
  -1 -15   1   50.62    8.53
   1 -15  -1   49.23    9.55
  -1 -15   1   50.60    9.54
  -1  15   1   55.16    8.81
   1 -15  -1   62.28    9.95
  -1 -15   1   51.34    9.89
   1 -15   0  178.83   23.53
  -1  15   0  177.15   23.12
   1 -15   0  175.45   23.61
  -1 -15   0  183.23   23.41
  -1 -15   0  190.87   23.36
  -1 -15   0  175.69   23.90
  -1  15   0  159.77   23.08
   1  15   0  155.82   23.05
  -1  15  -1  100.45   14.62
  -1 -15  -1  110.98   14.86
  -1 -15  -1  114.55   14.99
  -1  15  -1   92.71   14.55
  -1 -15  -1  105.43   15.07
  -1 -15  -1   93.23   15.70
  -1 -15  -2   -3.43    6.11
  -1 -15  -2   10.21    5.88
  -1 -15  -2    3.20    6.88
  -1  15  -2    3.78    5.62
   1 -15   2    1.81    6.22
  -1 -15  -2    1.62    5.40
  -1  15  -3    1.85    5.67
  -1 -15  -3    6.55    6.24
   1 -15   3    8.96    6.46
  -1 -15  -3    7.36    7.18
  -1 -15  -3   -1.06    5.52
  -1 -15  -3    7.41    6.04
  -1  15  -4   18.87    5.66
  -1 -15  -4   16.87    7.05
  -1 -15  -4   15.89    6.10
  -1 -15  -4   14.75    7.36
  -1 -15  -4   16.34    9.06
   1 -15   4   24.49    7.07
  -1 -15  -5   48.78   12.23
  -1  15  -5   37.38    9.85
  -1  15  -5   50.67   10.24
  -1  15  -5   75.03    9.50
  -1 -15  -5   62.13   10.60
   1 -15   5   52.84   10.55
  -1 -15  -6    3.85    7.57
  -1 -15  -6   13.14    7.50
  -1  15  -6    3.40    6.85
  -1  15  -6    7.11    6.62
  -1  15  -6    1.95    7.90
  -1 -15  -7   13.07   10.84
  -1  15  -7    6.20    8.72
  -1  15  -7    5.78    7.41
  -1 -15  -7    6.49    8.14
  -1 -15  -7    5.02    7.73
  -1  15  -7   17.63    7.81
  -1 -15  -8   21.36    9.32
  -1 -15  -8   14.77    8.52
  -1  15  -8   11.77    8.99
  -1 -15  -8   29.88   12.00
  -1 -15  -9   38.39    9.91
  -1  15  -9   14.66   10.59
  -1 -15  -9   51.12   12.88
  -1 -15 -10   15.80   12.60
  -1  15 -10   14.31   10.63
  -1 -15 -10   16.23    9.51
  -1 -15 -11   -6.80   11.51
  -1 -15 -11   -6.64    8.70
  -1  15 -11   -0.77    9.65
  -1  15 -11    4.99    9.57
  -1 -15 -12    9.50   11.04
  -1  15 -12   17.95    8.37
  -1 -15 -12   -3.13    7.13
  -1 -15 -12   14.72    9.06
   1 -15  12    7.70    7.38
  -1  15 -12   -0.51    9.52
  -1  15 -12   17.47    9.99
  -1 -15 -13   37.31   10.70
  -1  15 -13   62.20   12.94
  -1  15 -13   70.76   10.88
  -1 -15 -13   38.76   11.35
  -1 -15 -13   63.03   13.60
  -1  15 -13   58.51   12.41
  -1 -15 -14    9.18    7.51
  -1  15 -14    6.84    9.78
  -1 -15 -14   13.80    8.41
  -1  15 -14   26.45    9.67
  -1  15 -14   36.08    7.44
  -1 -15 -15   14.17    8.00
  -1  15 -15   16.03    6.14
  -1  15 -15    8.01    9.43
  -1  15 -16   15.33    5.22
  -1 -15 -16    3.97    7.69
  -1 -15 -16    1.97    5.50
  -1  15 -16   20.49    8.57
  -1  15 -17   11.87    6.39
  -1  15 -17    8.04    4.01
   1 -17 -16    4.12    5.81
   1  17 -16   13.90    7.25
   1  17 -16    2.23    4.40
   1 -17 -15   21.79    7.86
   1  17 -15   42.87    7.29
   1  17 -15   37.18   10.09
   1 -17 -14    0.58    9.59
   1  17 -14    4.13    5.65
   1  17 -14    1.23    9.31
   1 -17 -14   -8.16    7.19
   1 -17 -13   79.08   14.14
   1  17 -13   -1.04   10.03
   1 -17 -13   43.23   10.79
   1  17 -13   76.06   11.25
   1  17 -13   67.11   12.67
   1 -17 -13   30.89    9.17
   1  17 -13   88.61    9.62
   1 -17 -12    0.76   11.95
  -1 -17  12    0.48    6.58
   1  17 -12   -1.52    6.87
   1  17 -12    3.35   10.09
   1 -17 -12    6.57    8.21
   1  17 -11   63.96   15.48
   1 -17 -11  106.36   17.95
  -1 -17  11   86.93   13.26
   1  17 -11   81.39   13.16
   1 -17 -11   70.07   14.24
   1 -17 -10   70.89   16.76
   1  17 -10   84.21   13.55
   1 -17 -10   84.23   17.90
   1 -17 -10   98.11   14.45
   1  17 -10   65.35   15.23
  -1 -17  10   83.73   13.89
   1 -17  -9  143.76   23.42
   1 -17  -9  103.69   22.77
   1 -17  -9  151.95   20.77
   1  17  -9  110.22   20.96
   1  17  -9  156.98   19.64
  -1 -17   9  136.46   20.12
  -1 -17   8   78.29   13.75
   1 -17  -8   72.50   18.88
   1  17  -8   85.68   13.96
  -1 -17   8   96.45   15.26
   1  17  -8   93.80   15.81
   1 -17  -8  112.80   15.40
   1  17  -7  184.06   23.31
   1 -17  -7  146.76   27.07
   1 -17  -7  187.51   24.36
  -1 -17   7  151.78   23.24
   1  17  -7  159.03   24.07
   1 -17  -7  181.34   23.86
  -1 -17   7  165.38   24.15
  -1 -17   6   -5.34    7.81
   1 -17  -6   17.48    8.14
   1 -17  -6    3.43   10.87
   1 -17  -6   19.11    7.12
  -1 -17   6   10.97    9.06
   1 -17  -6    6.98   13.86
   1  17  -6   14.58    6.88
  -1 -17   5  177.61   24.16
   1 -17  -5  146.66   27.26
   1 -17  -5  205.24   24.36
  -1 -17   5  187.92   24.51
   1 -17  -5  161.23   23.90
   1 -17  -5  179.17   25.66
   1  17  -5  160.07   23.40
   1 -17  -4   11.44   13.06
  -1 -17   4    6.28    7.79
   1 -17  -4    8.97    9.33
   1 -17  -4   18.10    7.19
   1 -17  -4   15.71    8.10
   1  17  -4   -2.94    5.63
   1 -17  -3  256.76   34.95
  -1 -17   3  244.50   34.95
   1 -17  -3  298.35   34.88
   1 -17  -3  219.33   35.63
   1 -17  -3  282.97   35.18
   1 -17  -2    3.76    6.89
   1 -17  -2   25.44    7.63
  -1 -17   2    5.17    7.95
  -1  17   2   10.56    5.34
   1 -17  -2    5.45    8.15
   1 -17  -2   11.86    8.07
  -1 -17   2   19.31    7.90
  -1 -17   1   49.75    9.28
   1 -17  -1   32.52    9.31
   1 -17  -1   29.23    9.59
  -1 -17   1   47.40    9.50
  -1 -17   1   36.10    8.94
  -1  17   1   37.19    7.54
   1 -17  -1   21.02    8.78
   1 -17  -1   27.19    8.71
   1 -17   0   99.50   15.99
   1 -17   0  115.10   16.00
  -1  17   0  101.59   15.31
  -1 -17   0  112.85   16.19
   1 -17   0  119.33   16.24
  -1 -17   0   98.75   15.91
  -1 -17   0   98.59   16.47
  -1 -17  -1   68.59   11.86
  -1 -17  -1   66.93   12.37
   1 -17   1   68.71   12.35
  -1 -17  -1   59.36   11.87
  -1  17  -1   69.25   10.92
  -1 -17  -1   57.60   11.11
   1 -17   2   -6.04    8.18
  -1 -17  -2   -1.56    7.98
  -1 -17  -2   -6.92    7.68
   1 -17   2    5.02    7.18
  -1 -17  -2    1.95    6.63
  -1  17  -2  -11.46    6.81
  -1 -17  -2    2.16    8.06
   1 -17   3   15.19    8.54
  -1 -17  -3    6.91    9.09
  -1  17  -3    6.99    7.07
   1 -17   3   25.65    7.85
  -1 -17  -3   11.99    8.33
  -1 -17  -3   16.89    8.06
  -1 -17  -4   25.21   10.79
   1 -17   4   10.69    8.33
  -1 -17  -4   21.46    8.06
  -1  17  -4   11.61    7.67
   1 -17   4   17.61    8.10
  -1 -17  -4   29.96    9.05
  -1 -17  -5    0.98    8.32
  -1  17  -5   -0.59    5.47
  -1 -17  -5    5.25   10.99
   1 -17   5   -4.28    8.70
   1 -17   6    9.13    8.28
  -1  17  -6   12.59    8.37
  -1 -17  -6    1.00    8.64
  -1 -17  -6   14.75    9.07
  -1  17  -6    9.87    6.34
  -1 -17  -6   -4.53    6.58
  -1  17  -6    0.43    8.55
  -1 -17  -7   -0.39    9.19
  -1 -17  -7   -2.71    8.70
  -1  17  -7   -9.46    8.82
  -1  17  -7   -0.22    7.13
   1 -17   7    4.19    7.92
  -1 -17  -8    3.85   12.03
  -1 -17  -8    0.40    9.16
   1 -17   8    2.58    7.25
  -1  17  -8   -6.21    9.15
  -1 -17  -8    1.69    8.54
  -1  17  -8   -6.34    7.38
  -1 -17  -9   49.13   12.90
  -1  17  -9   74.20   14.09
  -1  17  -9   69.81   12.17
  -1 -17  -9   86.55   13.73
  -1 -17  -9   85.60   17.01
   1 -17  10    3.06    8.66
  -1  17 -10   -0.25    7.46
  -1 -17 -10   -1.66    9.64
  -1 -17 -10   -0.80   12.19
  -1  17 -10   -7.89   10.25
   1 -17  11   49.87   10.35
  -1  17 -11   38.58   11.57
  -1  17 -11   45.56    9.22
  -1 -17 -11   30.45   14.28
  -1  17 -12   32.31    7.90
  -1 -17 -12   16.94    8.22
  -1 -17 -12   41.11    9.39
  -1  17 -12   39.90   10.20
   1 -17  12   26.27    8.31
  -1 -17 -12   29.29   13.35
  -1  17 -13   -2.30    5.81
  -1  17 -13    9.00    9.40
  -1 -17 -13   11.28    6.74
  -1 -17 -13    4.99    7.86
  -1 -17 -13    2.60   11.03
  -1  17 -14   16.37    6.07
  -1  17 -14   14.44    9.02
  -1 -17 -14   20.35    7.93
  -1 -17 -14    8.33    6.88
  -1  17 -15   15.26    5.17
  -1 -17 -15   10.52    7.34
  -1  17 -15   17.28    8.08
  -1  17 -16    3.48    6.29
  -1 -17 -16   -6.77    6.49
  -1  17 -16   -2.17    3.79
  -1 -17 -16    3.16    3.78
   1  19 -15    1.85    6.26
   1 -19 -15    0.26    5.75
   1  19 -14   49.89    7.89
   1 -19 -14   35.70    9.38
   1  19 -14   49.36   10.46
   1 -19 -13   -3.08    5.26
   1  19 -13    9.03    8.16
   1 -19 -13   14.87    6.99
   1  19 -13    5.74    5.53
   1  19 -13   -0.36    7.44
   1 -19 -13    4.39   10.94
   1 -19 -12   83.91   15.56
  -1 -19  12   83.29   11.40
   1  19 -12   88.74   13.54
   1 -19 -12   58.94   12.60
   1  19 -12   95.14   11.05
   1 -19 -11    0.50    8.48
   1 -19 -11  -14.03   12.53
  -1 -19  11   -3.97    7.83
   1  19 -11    8.79    6.31
   1  19 -11    3.82    8.75
   1 -19 -10  192.74   27.48
   1  19 -10  170.55   23.29
  -1 -19  10  173.01   24.04
   1 -19 -10  198.85   24.71
   1  19 -10  135.78   24.64
   1  19  -9   11.47    6.85
   1 -19  -9    6.61    9.01
   1  19  -9    0.84    8.89
  -1 -19   9    3.47    9.11
   1 -19  -9   20.57   13.79
   1 -19  -8   70.10   13.44
   1  19  -8   59.90   11.11
  -1 -19   8   71.35   12.99
   1  19  -8   58.78   12.75
  -1 -19   8   68.85   11.08
   1 -19  -7   11.42    8.43
  -1 -19   7    6.59    9.82
   1  19  -7   13.24    6.20
  -1 -19   7    4.19    7.48
   1 -19  -7   -2.92    9.62
   1 -19  -7  -11.82   13.20
   1 -19  -6  385.29   47.63
   1 -19  -6  402.77   47.27
  -1 -19   6  331.43   46.82
   1 -19  -6  333.24   46.79
  -1 -19   6  377.32   47.46
   1 -19  -6  319.89   48.77
   1 -19  -5   25.37    8.80
   1 -19  -5   31.43   12.45
   1 -19  -5   42.36   10.13
  -1 -19   5   22.90    9.39
   1 -19  -4  168.29   21.49
  -1 -19   4  128.22   21.02
   1 -19  -4  166.68   22.76
   1 -19  -4  127.55   20.76
   1 -19  -3   13.51    9.46
   1 -19  -3   -5.61    8.20
   1 -19  -3   -8.18    9.92
  -1 -19   3   -2.86    9.77
  -1 -19   3    1.66    8.56
   1 -19  -3   -2.35    7.82
  -1 -19   2   63.03   13.84
  -1 -19   2   75.50   13.64
   1 -19  -2   86.61   13.78
   1 -19  -2   83.87   13.30
   1 -19  -2   67.45   13.86
   1 -19  -2   67.76   13.04
   1 -19  -1  -11.61    9.15
   1 -19  -1   -2.18    8.10
   1 -19  -1    1.17    9.21
  -1 -19   1   -6.13    8.75
   1 -19  -1   -5.21    8.47
  -1  19   1   -0.34    6.15
  -1 -19   1    2.17    9.52
  -1 -19   1   -7.80    8.30
   1 -19   0    0.41    7.93
   1 -19   0   10.47    9.03
  -1 -19   0   22.96    9.31
  -1  19   0   18.96    7.22
  -1 -19   0   11.99    9.74
   1 -19   0    1.00    8.00
   1 -19   1   34.28    9.93
  -1 -19  -1   33.18   10.71
  -1 -19  -1   30.59    9.99
  -1  19  -1   27.14    8.36
  -1 -19  -1   24.89    9.85
   1 -19   2    3.45    9.78
  -1  19  -2    3.22    7.28
  -1 -19  -2   -3.71    9.96
   1 -19   2   -4.52    9.87
  -1 -19  -2    5.54    9.36
  -1 -19  -2   -2.12    8.63
   1 -19   3    6.10    9.56
  -1  19  -3    1.68    7.88
   1 -19   3   -4.86    9.40
  -1 -19  -3   14.37    9.25
  -1 -19  -3    6.13    8.82
   1 -19   3  -12.63    8.23
  -1 -19  -3   -0.66   10.16
  -1  19  -4   66.82   14.28
  -1 -19  -4   77.01   14.24
   1 -19   4   88.57   14.91
  -1 -19  -4  105.10   14.95
  -1 -19  -4   77.00   16.44
   1 -19   5    9.87    8.96
  -1 -19  -5   15.37   12.04
  -1 -19  -5   11.91    9.91
  -1 -19  -6   -2.25    6.77
  -1 -19  -6    9.20   12.59
   1 -19   6   11.64    8.72
  -1 -19  -6   11.26    9.47
   1 -19   6    1.02   11.00
   1 -19   7   27.78   10.67
   1 -19   7    9.58    8.32
  -1 -19  -7    6.32    9.26
  -1 -19  -7   25.08    9.82
  -1  19  -7    9.41    6.27
  -1  19  -8   62.15   10.55
   1 -19   8   65.04   13.54
   1 -19   8   59.63   11.41
  -1 -19  -8   67.22   12.75
  -1 -19  -8   82.16   13.84
  -1  19  -8   60.24   12.45
   1 -19   9    1.28    9.12
  -1 -19  -9   -0.82   13.73
  -1 -19  -9   20.80    8.42
  -1  19  -9    7.38    8.71
  -1  19  -9    6.99    6.22
   1 -19   9    4.25    6.36
  -1 -19  -9    9.68   10.26
  -1 -19 -10   53.77   15.12
  -1 -19 -10   33.71   10.86
   1 -19  10   52.32   10.93
  -1  19 -10   50.22   11.67
  -1  19 -10   49.92    8.82
  -1 -19 -11    6.08   12.95
   1 -19  11    6.69    7.93
  -1  19 -11    3.32    6.06
  -1  19 -11    4.45    8.85
   1 -19  12    0.45    6.94
  -1 -19 -12    0.40    6.95
  -1 -19 -12    0.69   12.64
  -1  19 -12    7.19    8.71
  -1  19 -12   -2.25    5.57
  -1  19 -13    4.01    7.84
  -1  19 -13    8.99    5.07
  -1 -19 -13    1.59    7.03
  -1 -19 -13    2.69    6.37
  -1 -19 -14   11.66    6.76
  -1 -19 -14    9.03    6.08
  -1  19 -14   22.38    7.59
  -1  19 -14   15.55    4.75
  -1  19 -15    0.40    5.69
  -1 -19 -15   -7.91    6.01
  -1 -19 -15   -0.84    3.50
   1 -21 -14    2.37    5.09
   1 -21 -13   10.22    4.81
   1  21 -13    4.79    6.58
   1 -21 -13   12.50    6.50
   1  21 -12    7.22    7.83
  -1 -21  12   -2.99    5.64
   1 -21 -12    0.63    5.06
   1 -21 -12   -8.79   10.49
   1 -21 -12   -1.59    6.80
   1  21 -12  -23.54    7.39
   1 -21 -11   46.73   14.09
  -1 -21  11   46.59    9.68
   1 -21 -10   20.84    9.12
  -1 -21  10   10.75    8.41
   1 -21 -10   28.97   13.44
   1 -21  -9   82.78   15.47
  -1 -21   9   99.84   15.33
   1 -21  -8  118.55   20.08
  -1 -21   8   99.18   16.24
  -1 -21   8   86.08   14.63
   1 -21  -8  108.70   16.32
  -1 -21   7   74.94   15.31
   1 -21  -7  109.73   19.55
   1 -21  -7  111.79   16.13
   1 -21  -7  114.20   16.69
  -1 -21   7  109.72   16.91
   1 -21  -6    4.52    9.03
  -1 -21   6    4.61    8.00
  -1 -21   6    4.89   10.51
   1 -21  -6    3.90   12.21
   1 -21  -6   14.66   10.39
   1 -21  -5   33.60   10.38
  -1 -21   5   16.62    9.12
   1 -21  -5   31.56   12.41
   1 -21  -4   41.51   11.15
  -1 -21   4   15.05   10.30
   1 -21  -4   42.94   12.19
  -1 -21   3   56.21   12.33
   1 -21  -3   51.51   11.65
   1 -21  -3   47.97   13.26
  -1 -21   3   43.79   13.00
   1 -21  -3   74.45   12.69
   1 -21  -3   50.87   11.47
  -1 -21   2   65.53   12.54
   1 -21  -2   44.22   12.65
   1 -21  -2   54.81   13.16
  -1 -21   2   63.38   12.99
   1 -21  -2   44.91   11.57
   1 -21  -2   60.59   12.02
   1 -21  -1  131.12   16.92
  -1 -21   1   93.08   17.11
   1 -21  -1   73.10   16.92
   1 -21  -1  110.01   17.35
   1 -21  -1  103.70   16.60
   1 -21   0   73.70   14.52
  -1 -21   0   75.74   15.47
   1 -21   0   83.27   14.68
   1 -21   0   87.39   14.68
  -1 -21   0   93.20   15.22
  -1 -21  -1   24.73   11.91
  -1 -21  -1   52.13   11.59
   1 -21   1   37.16   11.52
  -1 -21  -1   21.48   10.91
  -1 -21  -2    2.37   10.43
   1 -21   2  -14.19   10.62
   1 -21   2   -2.30    9.59
  -1 -21  -2    6.73   10.69
  -1 -21  -2   -1.03    9.87
  -1 -21  -3   -7.09    9.57
   1 -21   3   -0.70   11.08
  -1 -21  -3   -4.26   10.71
   1 -21   3    5.68    9.62
  -1 -21  -3    2.00    9.74
   1 -21   4   16.55   10.65
  -1 -21  -4    9.80    9.16
   1 -21   4    7.41    9.43
  -1 -21  -4   14.49    9.79
  -1 -21  -4   -4.47   11.85
   1 -21   5    0.36    9.03
  -1 -21  -5    3.87   12.86
  -1 -21  -5   -6.84   10.09
  -1 -21  -6   18.36   13.35
   1 -21   6   18.86    9.12
  -1 -21  -6   23.77   10.23
   1 -21   7   -0.34    9.62
   1 -21   7    3.20    7.82
  -1 -21  -7    3.82    9.56
  -1 -21  -7    8.11   13.86
  -1 -21  -7    8.09    9.82
  -1 -21  -8   -2.91    7.59
   1 -21   8    0.33    9.18
   1 -21   8    0.86    7.24
  -1 -21  -8  -13.00    9.94
  -1 -21  -8   -0.35    9.05
  -1 -21  -9    2.02    9.85
   1 -21   9    7.61    9.45
  -1 -21  -9   -1.44    7.33
  -1 -21 -10   18.79    8.08
   1 -21  10   12.59    8.47
  -1 -21 -10   16.56   13.60
  -1 -21 -11    8.89    7.70
   1 -21  11   14.04    7.54
  -1 -21 -11   28.24   12.82
  -1 -21 -12   16.34    6.84
   1 -21  12   17.43    5.88
  -1 -21 -13    8.58    5.70
  -1  21 -13    8.85    5.89
  -1 -21 -14    1.23    5.49
   1 -23 -13    5.98    4.80
   1 -23 -12   -1.14    4.39
   1  23 -12   -7.60    6.39
  -1 -23  11   26.13    6.73
   1 -23 -11   37.08   11.77
   1  23 -11   18.22    8.37
  -1 -23  10   39.86    8.35
   1 -23 -10   16.36    7.82
   1 -23  -9   30.85    9.69
  -1 -23   9   57.00   10.12
  -1 -23   8  125.68   17.62
   1 -23  -8  110.56   20.10
   1 -23  -8  139.60   17.85
  -1 -23   8   92.15   16.25
  -1 -23   7   14.36    9.36
   1 -23  -7   17.23   11.50
   1 -23  -7   -1.68    8.46
  -1 -23   7    9.13    7.26
   1 -23  -7    8.92    9.84
   1 -23  -6   -4.48   11.58
  -1 -23   6    0.64    7.88
   1 -23  -6    8.11    8.91
   1 -23  -6   -5.88    8.96
   1 -23  -5  103.83   16.22
   1 -23  -5   86.20   18.18
  -1 -23   5   94.99   15.58
  -1 -23   4   22.54   10.14
   1 -23  -4   20.42   11.94
   1 -23  -4   32.77   10.64
   1 -23  -3   11.40   10.53
   1 -23  -3    6.59    8.24
  -1 -23   3   -3.41    9.98
  -1 -23   3   17.18   10.81
   1 -23  -3   21.43   10.46
  -1 -23   2    9.95   10.46
   1 -23  -2    0.33    9.04
  -1 -23   2   19.13    9.85
   1 -23  -2   15.18   10.76
   1 -23  -2   23.20    9.84
   1 -23  -1   11.50    9.00
   1 -23  -1   -0.41   10.36
   1 -23  -1    5.15    9.57
  -1 -23   1   27.69   10.56
  -1 -23   0    1.47    9.92
   1 -23   0   19.55    9.61
  -1 -23  -1   25.13   11.66
  -1 -23  -1   10.18   10.17
   1 -23   1   31.20    9.83
  -1 -23  -2    4.06   11.01
   1 -23   2   12.11   10.29
  -1 -23  -2    0.36    9.73
  -1 -23  -2   19.50   10.87
   1 -23   2   13.46   10.64
  -1 -23  -3    0.42   10.42
  -1 -23  -3   -8.95    9.77
  -1 -23  -3   -4.27   10.96
   1 -23   3    0.39    9.66
   1 -23   3   -3.57   10.16
  -1 -23  -3   -5.12    9.52
  -1 -23  -4    4.44   11.92
  -1 -23  -4    2.06    9.98
   1 -23   4   11.86    9.38
  -1 -23  -4   17.50    9.03
  -1 -23  -4   13.65    9.47
   1 -23   4    7.08   10.76
  -1 -23  -5   -8.36   12.15
  -1 -23  -5    6.86    9.57
  -1 -23  -5    7.46    6.39
   1 -23   5    7.03    8.99
  -1 -23  -6    1.54    9.79
   1 -23   6    5.54    8.21
  -1 -23  -6   10.00   12.74
  -1 -23  -7    0.44    6.36
   1 -23   7    2.23    9.39
  -1 -23  -7  -14.52   12.74
   1 -23   7    0.29    7.39
  -1 -23  -7    8.59    9.51
  -1 -23  -8    0.31    8.77
  -1 -23  -8    8.62    7.31
   1 -23   8    5.27    6.75
  -1 -23  -8   16.37   13.51
  -1 -23  -8   13.00    8.90
   1 -23   8   20.74    8.63
  -1 -23  -9   30.74    8.45
   1 -23   9   30.08    9.25
  -1 -23 -10    4.90    6.13
   1 -23  10    0.23    7.59
  -1 -23 -11   -2.18    5.14
  -1 -23 -11   13.72    6.28
   1 -23  11   -0.74    5.68
   1 -23  12   15.07    4.81
  -1 -23 -12    9.57    5.56
  -1  23 -12   12.85    6.19
  -1 -23 -12   19.42    5.93
   1 -25 -11    4.78    4.01
   1 -25 -11    1.26    4.66
   1  25 -11    5.25    6.20
  -1 -25  11    7.88    4.53
   1 -25 -10   22.07    6.65
   1  25 -10   30.26    8.21
  -1 -25  10   24.96    6.85
   1 -25  -9    6.77   10.89
   1 -25  -9   -7.63    7.52
   1 -25  -9    7.88    6.05
  -1 -25   9   10.63    7.37
  -1 -25   8    9.22    8.03
   1 -25  -8    8.20    6.25
   1 -25  -8   23.20    8.47
   1 -25  -8   -8.50   10.99
   1 -25  -7    7.73    7.68
  -1 -25   7   15.72    8.89
   1 -25  -7   19.64   11.51
   1 -25  -7   15.23    8.47
  -1 -25   7   18.50    6.67
   1 -25  -6   75.33   12.94
  -1 -25   6   74.28   11.77
   1 -25  -6   56.58   14.60
   1 -25  -6   52.87   12.30
  -1 -25   5    0.62    7.80
   1 -25  -5    0.70    9.14
   1 -25  -5  -12.77   10.46
  -1 -25   4   14.19    9.76
  -1 -25   4    8.74    8.59
   1 -25  -4   21.76   10.63
   1 -25  -4   28.60    9.71
   1 -25  -3    1.56    9.09
  -1 -25   3   -4.64    8.76
   1 -25  -3  -12.41   10.06
   1 -25  -3   10.35    9.73
  -1 -25   3   -1.05    9.93
   1 -25  -2   45.67   11.37
  -1 -25   2   36.53   11.73
  -1 -25   2   39.88   11.15
   1 -25  -2   35.35   10.61
  -1 -25   1   11.01   10.31
   1 -25  -1    0.39   10.47
   1 -25  -1   15.48    9.16
  -1 -25   0   -4.54    7.88
   1 -25   0   -3.32    9.52
  -1 -25   0   -1.41    9.62
  -1 -25  -1    1.59    9.99
   1 -25   1   -5.06    9.44
  -1 -25  -1   -9.97    9.81
  -1 -25  -1   15.57    8.14
  -1 -25  -2   14.81    9.63
  -1 -25  -2    5.17   10.32
   1 -25   2   -7.09    9.83
  -1 -25  -2   -4.83    8.65
   1 -25   2    0.37    9.67
   1 -25   3    1.79    8.79
  -1 -25  -3   -6.31   10.15
  -1 -25  -3    0.61    8.81
   1 -25   3   10.99    9.55
  -1 -25  -3   -0.75    8.68
  -1 -25  -4   13.78    9.79
   1 -25   4   -0.67    8.75
   1 -25   4   12.96    9.56
  -1 -25  -4    5.27    8.88
  -1 -25  -4    4.48    5.92
  -1 -25  -5   -3.30    5.67
   1 -25   5    4.36    7.85
   1 -25   5   10.92    9.56
  -1 -25  -5   10.92    9.46
   1 -25   6    1.40    7.17
  -1 -25  -6    2.94    5.73
  -1 -25  -6   -5.73    9.30
  -1 -25  -7   16.53    8.74
   1 -25   7    3.59    6.49
  -1 -25  -7    9.26    5.92
   1 -25   8    3.59    4.91
  -1 -25  -8   14.86    7.80
  -1 -25  -8   -4.06    5.40
   1 -25   8   -2.44    7.58
  -1 -25  -9   -0.62    5.25
   1 -25   9   -0.21    6.67
  -1 -25 -10   13.47    5.69
  -1 -25 -10    5.16    5.43
   1 -25  10   24.33    5.99
  -1 -25 -11   -6.30    4.38
  -1 -25 -11   -6.67    4.54
  -1 -27   9   -2.68    4.85
   1 -27  -9    2.83    4.05
  -1 -27   8   -0.56    6.13
   1  27  -8   11.18    6.80
   1 -27  -8   -0.25    4.51
  -1 -27   7   24.36    7.37
   1 -27  -7   13.67    5.52
   1 -27  -7   20.29    7.44
  -1 -27   6    7.94    5.77
   1 -27  -6    2.96    5.12
   1 -27  -6   -3.77    6.63
   1 -27  -5   19.03    8.64
  -1 -27   5   28.38    7.81
   1 -27  -4  -10.34    8.63
  -1 -27   4    6.92    7.65
  -1 -27   4   10.19    8.92
  -1 -27   3   25.28    8.84
   1 -27  -3   48.64    9.82
  -1 -27   3   24.94    9.78
  -1 -27   3   11.70    6.20
   1 -27  -3   40.08    9.03
   1 -27  -2    1.61    7.53
   1 -27  -2   16.98    8.72
   1 -27  -2   -6.99    6.73
  -1 -27   2   -6.39    8.42
  -1 -27   2   -3.73    5.89
  -1 -27   2   -6.89    9.15
   1 -27  -1   -0.78    7.73
  -1 -27   1    5.96    6.57
  -1 -27   1    5.70    8.73
   1 -27  -1    1.90    7.68
   1 -27  -1   11.78    9.40
   1 -27   0   12.93    8.93
  -1 -27   0   10.09    7.31
  -1 -27   0   20.86    9.30
  -1 -27  -1   -2.40    7.10
  -1 -27  -1   10.10    8.42
   1 -27   1   11.27    8.78
  -1 -27  -1    6.89    8.90
   1 -27   2    8.18    8.72
  -1 -27  -2   15.35    9.07
  -1 -27  -2   14.66    8.29
  -1 -27  -2   11.65    7.50
   1 -27   2   13.58    8.83
   1 -27   3    2.22    8.33
  -1 -27  -3    9.21    5.36
  -1 -27  -3    7.09    7.34
  -1 -27  -3   11.26    8.93
   1 -27   3   13.65    8.13
   1 -27   4   10.98    8.05
  -1 -27  -4   -1.54    4.23
  -1 -27  -4    6.37    7.34
   1 -27   4   -0.55    7.22
  -1 -27  -4   -7.24    8.93
  -1 -27  -5   -1.47    6.88
   1 -27   5   -2.44    6.63
  -1 -27  -5   -3.76    8.86
  -1 -27  -5   -0.78    4.62
   1 -27   5    4.04    7.93
  -1 -27  -6    2.26    4.43
   1 -27   6   -5.61    5.97
  -1 -27  -6    8.27    7.29
  -1 -27  -7    4.96    4.69
   1 -27   7   15.51    4.88
  -1 -27  -8   -1.48    4.07
   1 -27   8   -7.75    5.85
  -1  27  -9    9.36    5.78
   1 -27   9   -1.11    4.69
  -1 -27  -9   11.84    4.20
  -1 -27  -9    2.67    3.62
   1  29  -7    0.57    4.75
   1  29  -6   12.17    5.88
  -1 -29   5    1.88    4.72
   1 -29  -5   -2.19    5.22
   1 -29  -5    1.61    2.93
  -1 -29   5   -1.10    6.13
   1  29  -5    1.92    5.53
  -1 -29   4    9.75    5.72
  -1 -29   4    8.80    6.81
   1 -29  -4    5.56    6.04
   1  29  -4   -9.09    5.79
   1 -29  -4   -5.70    5.89
  -1 -29   3   -1.52    6.49
  -1 -29   3    0.21    6.94
   1 -29  -3    8.73    7.21
   1  29  -3   -4.52    5.56
   1 -29  -3   11.11    5.87
   1 -29  -2   19.82    7.30
   1 -29  -2    3.91    5.90
  -1 -29   2   -0.71    7.32
  -1 -29   2    8.83    4.13
  -1 -29   2   12.40    7.17
   1 -29  -1    2.94    5.63
  -1 -29   1   -0.71    4.48
  -1 -29   1   11.76    6.93
  -1 -29   1   11.81    7.07
   1 -29  -1   -0.50    7.08
  -1 -29   0    8.81    5.22
   1 -29   0   -1.08    5.26
  -1 -29   0    7.59    6.26
   1 -29   0    2.16    5.84
  -1 -29  -1    1.03    7.47
   1 -29   1   11.80    5.93
   1 -29   1   -7.25    5.36
  -1 -29  -1   -1.66    5.05
  -1 -29  -1   -1.07    4.30
   1 -29   2    9.38    4.82
  -1 -29  -2    4.54    7.24
  -1 -29  -2    9.58    5.70
   1 -29   2    5.91    6.46
   1 -29   2   -0.23    6.72
  -1 -29  -3   -4.26    5.41
   1 -29   3   -8.54    6.55
   1 -29   3   -3.11    6.56
  -1 -29  -3    1.67    7.25
   1 -29   3    3.35    3.94
   1 -29   4    1.88    5.73
  -1 -29  -4   12.11    6.95
  -1 -29  -4   -0.83    5.52
   1 -29   4   -4.81    6.40
  -1 -29  -5   13.70    6.16
   1 -29   5    1.36    5.75
   1 -29   5    4.36    4.69
  -1  29  -6   -1.27    5.23
   1 -29   6   -8.80    5.00
   1 -31  -1   -3.42    4.42
  -1 -31   1    2.76    4.53
   1 -31   0    5.96    4.54
  -1 -31  -1  -10.57    5.04
   2   0 -20   -1.64    7.53
   2   0 -19    9.43   10.18
   2   0 -18   38.43   13.55
   2   0 -17    5.71    9.15
   2   0 -17  -13.63   13.19
   2   0 -16   43.16   12.05
   2   0 -16   48.81   11.19
   2   0 -16   30.11   15.01
   2   0 -15    0.56   13.28
   2   0 -15    4.81   10.51
   2   0 -15   16.36   10.83
   2   0 -14   30.80   11.29
   2   0 -14    7.38   11.82
   2   0 -14   16.89    9.81
   2   0 -13   -5.55    8.75
   2   0 -13    8.66   11.73
   2   0 -13    0.86    9.43
   2   0 -12    6.38   10.98
   2   0 -12   22.02    7.10
   2   0 -12   -0.39    8.87
   2   0 -11   13.66    9.46
   2   0 -11    2.87    5.70
   2   0 -11    1.69    7.51
   2   0 -10   49.38   10.28
   2   0 -10   59.38   10.98
   2   0  -9  -12.35    6.75
   2   0  -9   11.39    6.44
   2   0  -9   -3.75    6.78
   2   0  -8  126.66   17.04
  -2   0   8  117.25   16.06
   2   0  -7   -9.60    8.97
  -2   0   7   -1.01    3.72
   2   0  -6  173.39   24.49
  -2   0   6  201.64   24.30
   2   0  -6  173.28   25.60
  -2   0   5   -0.49    3.31
   2   0  -5    3.77    4.40
   2   0  -5   -3.60    7.57
   2   0  -4  468.00   65.41
   2   0  -4  546.82   66.01
  -2   0   4  537.45   65.34
   2   0  -3   -5.78    9.34
  -2   0   3   -0.30    1.42
  -2   0   3    2.02    4.33
  -2   0   2  873.06  121.44
  -2   0   2  953.57  121.26
   2   0  -2  975.03  121.89
   2   0  -2 1005.69  121.33
   2   0  -1   -1.08    2.40
  -2   0   0  971.44  123.64
  -2   0  -1    7.06    6.85
   2   0   1    1.34    6.91
   2   0   2 2182.77  297.68
  -2   0  -2 2591.21  297.95
  -2   0  -2 2412.16  297.69
  -2   0  -3   -4.09    5.77
  -2   0  -3    0.44    3.26
   2   0   3   -0.72    3.17
   2   0   4 9566.94 1242.51
   2   0   4 9999.00 1242.47
  -2   0  -5    0.44    2.89
   2   0   5   -1.25    4.86
   2   0   5    1.40    3.27
   2   0   6  434.88   57.75
  -2   0  -6  454.38   57.64
  -2   0  -6  519.27   57.67
   2   0   6  365.33   57.89
   2   0   7    0.42    6.85
   2   0   7   -2.01    3.86
  -2   0  -7    3.12    3.54
  -2   0  -7   -0.98    2.95
  -2   0  -8  422.84   55.92
   2   0   8  350.47   55.98
   2   0   8  406.61   55.67
  -2   0  -8  443.91   55.83
  -2   0  -8  472.62   55.38
  -2   0  -8  436.20   55.53
  -2   0  -8  448.68   55.92
  -2   0  -9   -1.04    5.13
  -2   0  -9    2.60    6.43
  -2   0  -9   -1.60    6.22
  -2   0  -9    0.28    6.50
   2   0   9   -6.98    4.03
  -2   0 -10  336.99   45.57
  -2   0 -10  346.47   45.68
  -2   0 -10  340.82   45.69
  -2   0 -10  376.85   45.69
  -2   0 -11    8.71    8.88
  -2   0 -11    5.50    7.28
  -2   0 -11   -1.46    8.08
  -2   0 -12  203.91   31.81
  -2   0 -12  277.61   32.41
  -2   0 -12  230.25   32.21
  -2   0 -13    3.59   10.37
  -2   0 -13  -17.19   11.31
  -2   0 -13    7.09   10.08
  -2   0 -13   -6.73   12.25
  -2   0 -14  105.27   17.94
  -2   0 -14  104.83   16.54
  -2   0 -14   72.91   19.03
  -2   0 -15   -1.82    9.77
  -2   0 -15   10.59   11.04
  -2   0 -15    7.63   13.87
  -2   0 -15    2.75   12.08
  -2   0 -16   44.04   11.45
  -2   0 -16   56.94   12.30
  -2   0 -16   49.55   13.95
  -2   0 -17    4.74    8.56
  -2   0 -17    7.52   11.25
  -2   0 -18    4.24   10.31
  -2   0 -19    4.10    8.37
   2   2 -20   -0.25    7.53
   2   2 -19    9.59   10.26
   2   2 -19  -10.45    5.15
   2  -2 -19   14.40    9.56
   2   2 -18   -8.78    6.40
   2   2 -18   23.67   11.98
   2   2 -18    2.52    8.33
   2  -2 -18   -0.43   11.52
   2  -2 -17   27.42    9.10
   2   2 -17   19.61   13.53
   2  -2 -17   24.10   13.38
   2   2 -17   23.43   10.90
   2  -2 -16    3.47    9.05
   2  -2 -16   -6.99   13.31
   2   2 -16  -15.81   13.07
   2   2 -16   -5.52   10.88
   2  -2 -15   19.81   10.46
   2   2 -15    3.59   11.32
   2   2 -15    7.92   13.69
   2  -2 -15   41.02   10.64
   2  -2 -15   33.40   13.86
   2   2 -15   36.31   11.61
   2  -2 -14   21.93   10.49
   2   2 -14   36.13   13.11
   2   2 -14   24.02   10.17
   2  -2 -14   30.29   13.16
   2   2 -14   22.32   11.23
   2  -2 -14   21.18    8.86
   2   2 -13   34.46   14.87
   2  -2 -13   55.68   12.47
   2   2 -13   66.23   12.54
   2  -2 -13   60.35   14.57
   2  -2 -13   78.24   11.84
   2   2 -13   53.38   13.79
   2   2 -12    4.87    7.90
   2  -2 -12    4.67    8.88
   2   2 -12   -4.94    9.77
   2   2 -12   16.63   10.92
   2  -2 -12    8.30   10.33
   2   2 -11    4.56    7.02
   2   2 -11   10.72    8.26
   2  -2 -11   -6.31    7.43
   2  -2 -11   15.85    9.16
   2   2 -11    1.08    8.75
   2  -2 -10    7.39    7.74
   2  -2 -10    8.97    6.77
   2   2 -10   -2.39    6.17
   2  -2 -10    4.48    3.60
  -2  -2  10   -0.21    3.92
   2   2 -10   -5.58    7.41
   2   2 -10    9.97    6.87
   2   2  -9    8.43    5.58
   2  -2  -9   18.26    7.13
  -2   2   9    2.01    2.97
   2   2  -9    4.00    5.92
   2   2  -9   17.39    5.85
   2  -2  -9    3.47    5.91
  -2  -2   8  114.62   13.17
   2   2  -8  107.66   13.35
   2   2  -8   93.55   13.88
  -2   2   8   78.40   12.60
   2   2  -8  105.53   13.74
   2   2  -8   76.84   15.08
   2  -2  -8   85.32   14.04
  -2   2   7   70.43    9.80
  -2  -2   7   71.82   10.30
   2   2  -7   77.96   12.81
   2   2  -7   69.79   10.77
   2   2  -6   71.79    9.42
  -2   2   6   76.43    8.71
   2   2  -6   91.05   12.19
  -2  -2   6   91.72    9.35
  -2   2   5   65.68    8.27
  -2   2   5   45.04    8.34
   2   2  -5   60.93    8.82
   2   2  -5   58.73    7.63
  -2  -2   5   61.03    8.46
  -2   2   4   57.77   11.65
  -2  -2   4   67.65    9.18
  -2   2   4   60.44    9.30
   2   2  -4   60.04    9.46
   2   2  -4   62.91    8.26
  -2   2   4   65.20    8.92
  -2   2   3  108.31   13.68
   2   2  -3   83.10   13.77
  -2  -2   3  113.78   13.05
  -2   2   3  102.69   14.04
  -2  -2   3   81.81   13.49
  -2   2   3   93.28   15.96
   2   2  -3   97.99   12.98
  -2   2   2  542.66   78.70
   2  -2  -2  743.53   78.07
  -2   2   2  591.06   78.00
   2   2  -2  573.19   77.68
  -2  -2   2  629.27   77.69
  -2  -2   1  586.62   78.92
  -2   2   1  619.96   79.10
   2   2  -1  608.28   78.81
  -2  -2   1  637.77   78.81
   2  -2  -1  681.42   79.26
  -2  -2   0  141.53   21.58
  -2   2   0  162.10   23.57
  -2   2   0  185.99   21.41
   2  -2   0  163.63   21.38
  -2  -2  -1  638.05   83.46
   2  -2   1  675.80   83.47
   2  -2   2 1557.53  235.25
  -2   2  -2 2147.61  235.18
  -2  -2  -2 1947.72  235.01
  -2  -2  -2 1814.99  234.99
  -2   2  -2 1763.68  235.02
  -2  -2  -3  220.75   24.69
  -2  -2  -3  187.11   24.46
  -2   2  -3  173.97   24.74
  -2  -2  -3  205.03   24.64
   2   2   3  168.76   25.05
   2  -2   3  164.23   25.69
   2  -2   4 1614.06  236.60
  -2   2  -4 1863.08  236.74
   2  -2   4 1802.98  236.42
   2   2   4 1987.61  236.40
  -2  -2  -4 1929.91  236.36
  -2   2  -5  217.68   31.23
   2  -2   5  195.48   31.40
   2  -2   5  207.73   30.70
  -2  -2  -5  261.66   30.56
  -2   2  -5  234.12   30.76
  -2  -2  -5  241.46   30.44
   2   2   5  258.92   30.67
   2  -2   6  322.96   48.72
  -2  -2  -6  373.49   47.78
  -2   2  -6  348.63   48.04
   2   2   6  393.94   48.01
  -2  -2  -6  385.14   47.86
  -2   2  -6  384.32   48.07
   2  -2   6  382.67   48.11
   2   2   7  897.90  109.78
  -2  -2  -7  869.49  109.53
  -2  -2  -7  799.48  109.84
   2  -2   7  825.22  109.85
  -2  -2  -7  920.74  109.94
  -2  -2  -7  896.80  109.57
  -2   2  -7  886.20  109.83
   2  -2   7  752.35  110.22
   2   2   7  827.27  109.83
  -2  -2  -8   94.33   14.11
  -2  -2  -8  103.15   13.33
   2   2   8  109.12   13.84
  -2  -2  -8  113.77   14.37
  -2   2  -8  109.77   15.09
  -2  -2  -8  100.34   13.44
  -2   2  -8   99.15   14.90
  -2   2  -8  103.43   14.02
  -2  -2  -8   96.90   14.05
   2   2   8   89.83   14.37
   2  -2   8   89.03   15.94
   2  -2   8   96.62   14.00
  -2   2  -8   98.78   15.09
  -2   2  -8  117.51   14.93
  -2  -2  -8  108.41   14.65
  -2   2  -9  650.86   84.01
  -2   2  -9  637.25   83.99
  -2   2  -9  719.20   84.08
  -2  -2  -9  667.70   83.85
  -2  -2  -9  672.18   83.81
  -2  -2  -9  685.28   83.89
   2  -2   9  554.65   83.63
  -2   2  -9  667.77   83.96
   2   2   9  661.62   83.60
  -2  -2  -9  671.25   83.91
  -2  -2 -10  127.01   17.09
  -2  -2 -10  114.24   16.90
  -2   2 -10   99.22   17.68
  -2   2 -10  136.02   17.84
  -2  -2 -10  105.39   17.27
  -2   2 -10  149.42   18.09
  -2   2 -10  115.19   17.79
  -2   2 -11  233.33   28.58
  -2  -2 -11  217.86   27.96
  -2   2 -11  173.78   28.08
  -2  -2 -11  208.28   27.65
  -2   2 -11  209.42   28.43
  -2  -2 -11  216.56   28.05
  -2   2 -11  179.31   27.81
  -2   2 -12   16.25    8.50
  -2   2 -12    9.64    9.51
  -2  -2 -12   21.00   10.34
  -2   2 -12   -4.70   12.28
  -2  -2 -12   11.64    8.63
  -2  -2 -12    0.38    9.22
  -2  -2 -12   19.04    8.84
  -2  -2 -13   85.34   14.76
  -2   2 -13   58.04   16.95
  -2  -2 -13   72.72   15.01
  -2  -2 -13   89.48   13.82
  -2   2 -13   47.44   15.18
  -2  -2 -13   58.35   14.33
  -2   2 -13   86.14   14.88
  -2  -2 -14    3.68   11.51
  -2  -2 -14   -1.78   12.56
  -2  -2 -14    6.82    9.19
  -2   2 -14    2.74   11.85
  -2   2 -14   -0.50   10.33
  -2  -2 -14   -6.24    9.25
  -2   2 -14   -4.66   13.71
  -2   2 -15   58.63   13.71
  -2   2 -15   76.25   16.06
  -2  -2 -15   79.60   14.18
  -2  -2 -15   79.27   15.66
  -2  -2 -15   57.62   17.12
  -2   2 -16    3.72   12.36
  -2  -2 -16   19.71    9.55
  -2   2 -16   20.45   10.12
  -2  -2 -16   31.39   11.89
  -2  -2 -16   21.35   12.98
  -2   2 -17   20.41   10.09
  -2   2 -17   52.30   12.42
  -2  -2 -17   40.22   10.06
  -2  -2 -17   15.25   12.02
  -2  -2 -18    7.92   10.30
  -2   2 -18   32.07   11.01
  -2  -2 -19   18.63    8.16
  -2   2 -19    7.62    8.52
   2   4 -20    5.15    7.03
   2  -4 -19   -7.53    8.39
   2   4 -19    1.32    6.94
   2   4 -19    0.40    4.83
   2   4 -19  -16.80   10.16
   2  -4 -18   -2.35   10.91
   2   4 -18    9.29    8.80
   2   4 -18  -13.02    6.18
   2  -4 -17    2.50    8.07
   2  -4 -17   10.25   11.48
   2   4 -17   -2.84   10.06
   2   4 -16  -10.47   11.20
   2  -4 -16   10.75    8.86
   2  -4 -16   -1.01   12.48
   2   4 -15   -4.31   11.05
   2  -4 -15   -0.52   12.68
   2  -4 -15    6.83    8.72
   2   4 -14    1.57   11.39
   2  -4 -14    9.08    8.24
   2  -4 -14   12.35   12.18
   2   4 -14    9.73   10.21
   2  -4 -13    5.44    5.76
   2  -4 -13   12.28   10.98
   2   4 -13   -1.16    9.89
   2   4 -13    1.95   10.38
   2  -4 -12    0.95    4.97
   2   4 -12    9.32    9.50
   2   4 -12   14.49    9.65
   2  -4 -12   10.50   10.70
   2   4 -12  -21.30    9.58
   2  -4 -11   -5.98    9.07
   2   4 -11   -3.11    7.98
   2  -4 -11   -0.29    4.54
   2   4 -11    0.79    9.52
   2   4 -11    7.67    8.65
   2   4 -11   18.89    9.44
   2   4 -10   23.05    7.56
   2  -4 -10   28.06    8.73
   2   4 -10   38.80    9.41
   2  -4 -10   26.98    5.50
   2   4 -10   17.08    8.40
  -2  -4  10   29.30    5.59
   2   4 -10   28.70    7.35
   2   4  -9   33.43    8.18
   2  -4  -9   27.19    7.59
   2  -4  -9   16.69    4.79
   2   4  -9    6.12    7.19
   2   4  -9   37.74    7.48
   2   4  -9   36.02    7.04
   2   4  -9   24.48    6.94
   2   4  -8    2.32    5.41
   2  -4  -8   10.36    6.35
  -2   4   8    0.40    4.30
   2   4  -8    6.68    9.44
   2   4  -8    3.64    1.69
   2   4  -8   11.88    6.71
   2   4  -8   18.88    6.47
   2   4  -8    9.85    6.30
  -2   4   8   12.52    2.60
  -2   4   7   62.00    8.90
  -2  -4   7   72.20    8.86
   2   4  -7   54.01    7.40
   2   4  -7   61.34    9.40
  -2   4   7   57.53    7.71
  -2   4   7   47.16    7.56
  -2   4   6  108.51   13.36
   2   4  -6   71.56   11.74
  -2   4   6   94.15   10.80
  -2  -4   6   85.85   11.40
   2   4  -6   73.83   10.52
  -2   4   6   66.44   11.58
  -2  -4   5    8.09    4.02
  -2   4   5    9.23    8.03
  -2   4   5    3.30    5.02
   2   4  -5    8.54    2.40
   2   4  -5    8.00    4.22
  -2   4   5    9.38    1.72
   2   4  -5    9.95    4.46
  -2   4   5    9.75    3.12
   2   4  -4    1.77    3.75
  -2   4   4    4.69    3.60
  -2   4   4    8.58    5.53
   2   4  -4    5.41    4.92
   2   4  -4    6.56    2.23
  -2  -4   4    5.90    3.76
  -2   4   4   -9.57    8.33
  -2   4   4    3.70    1.94
   2   4  -3   73.36   10.16
  -2  -4   3   96.78   10.63
  -2   4   3   64.43   10.31
  -2   4   3   81.88   12.18
  -2   4   3  100.19   14.85
  -2  -4   2 1351.02  157.39
   2   4  -2 1183.84  157.33
  -2  -4   2 1237.00  157.44
  -2   4   2 1224.74  157.69
  -2   4   2 1230.30  157.22
  -2  -4   1  945.59  124.80
   2   4  -1  953.32  124.83
  -2  -4   1 1047.86  124.77
   2   4  -1  929.16  124.73
   2  -4  -1 1168.34  125.27
  -2   4   1  968.59  125.23
   2   4   0  723.00   91.61
  -2  -4   0  715.02   91.56
   2  -4   0  722.26   91.48
   2  -4   1  727.72   85.47
  -2  -4  -1  682.47   85.42
  -2   4  -1  629.18   86.11
   2   4   1  607.17   85.47
  -2  -4  -1  681.11   85.47
  -2  -4  -2 2957.25  375.72
  -2  -4  -2 3052.14  375.82
   2   4   2 2729.06  375.83
  -2   4  -2 3115.37  376.20
   2  -4   2 2957.19  376.31
   2  -4   2 3067.22  375.85
   2  -4   3 1624.03  208.45
  -2  -4  -3 1813.93  208.41
  -2  -4  -3 1633.78  208.39
  -2  -4  -3 1601.11  208.22
  -2   4  -3 1687.06  208.72
   2  -4   3 1603.95  208.92
  -2  -4  -4   23.36    4.40
   2  -4   4   24.89    9.67
  -2   4  -4   36.39    6.72
  -2   4  -4   28.70    5.74
  -2  -4  -4   29.90    4.60
   2   4   5    3.16    2.52
  -2   4  -5   11.11    4.21
   2  -4   5    8.42    9.13
  -2  -4  -5    7.18    2.78
  -2   4  -6  188.26   24.16
   2  -4   6  168.02   23.99
  -2  -4  -6  192.79   23.69
   2  -4   6  167.30   25.98
  -2   4  -7 1028.14  126.90
   2  -4   7  911.89  127.34
  -2  -4  -7 1022.51  126.55
  -2  -4  -7 1102.82  126.92
   2  -4   7  941.26  126.83
  -2   4  -7  983.85  127.18
  -2  -4  -7  953.74  126.85
  -2   4  -7  960.88  127.06
  -2   4  -8  637.65   77.65
  -2  -4  -8  622.69   77.71
   2  -4   8  573.90   77.65
  -2   4  -8  624.77   77.75
  -2  -4  -8  679.20   77.82
   2  -4   8  555.13   78.20
  -2   4  -8  676.25   78.32
  -2   4  -8  536.45   77.99
  -2   4  -8  611.07   77.94
  -2  -4  -8  624.05   77.77
   2  -4   8  576.66   77.68
  -2   4  -8  563.43   77.96
  -2   4  -9  558.62   73.51
  -2   4  -9  548.12   73.53
  -2  -4  -9  539.96   73.25
  -2   4  -9  597.28   73.22
  -2   4  -9  603.23   73.81
  -2  -4  -9  597.60   73.29
  -2   4  -9  554.50   73.27
  -2  -4 -10  219.72   27.40
  -2   4 -10  217.51   27.60
  -2   4 -10  183.03   27.73
  -2  -4 -10  193.16   27.31
  -2   4 -10  197.51   28.71
  -2   4 -10  209.78   27.88
  -2   4 -11  116.12   16.52
  -2  -4 -11  103.19   15.37
  -2   4 -11   93.24   18.08
  -2   4 -11   81.15   15.66
  -2  -4 -11  105.27   15.09
  -2  -4 -12  123.25   18.38
  -2  -4 -12  118.84   17.32
  -2   4 -12  124.76   17.86
  -2   4 -12   94.68   20.20
  -2   4 -12  114.65   19.04
  -2  -4 -12  104.06   17.42
  -2   4 -13   42.61    9.63
  -2  -4 -13   45.05   10.81
  -2  -4 -13   41.75   11.90
  -2   4 -13   36.67   11.49
  -2  -4 -13   20.35   11.23
  -2  -4 -14   23.16   11.16
  -2  -4 -14   12.03   11.22
  -2  -4 -14    7.95   10.18
  -2   4 -14    9.94   10.74
  -2   4 -15   38.15   12.05
  -2  -4 -15   46.08   13.65
  -2  -4 -15   63.25   13.71
  -2  -4 -15   43.43   12.03
  -2  -4 -16   61.31   12.39
  -2  -4 -16   65.07   13.79
  -2  -4 -16   48.16   14.62
  -2   4 -16   35.28   12.60
  -2  -4 -17   26.91   11.48
  -2   4 -17   14.09    9.34
  -2  -4 -17   10.17    8.27
  -2  -4 -17   12.70   11.59
  -2   4 -18   15.51   10.57
  -2  -4 -18   28.22   10.05
  -2  -4 -18   27.62    8.13
  -2   4 -18   17.44    8.05
  -2   4 -19    3.78    8.20
   2   6 -19    4.24    9.39
   2   6 -19    3.47    4.49
   2   6 -19   -2.18    7.22
   2   6 -18   15.28    9.61
   2  -6 -18   43.83   10.78
   2   6 -18   49.71   12.48
   2  -6 -18   41.05    7.51
   2   6 -18   -0.18    7.24
   2  -6 -17   -0.41   10.91
   2   6 -17   -5.74   10.61
   2  -6 -17   -4.47    7.62
   2   6 -17    5.01   11.74
   2  -6 -16    3.55    8.18
   2   6 -16   20.85   13.58
   2  -6 -16   -4.14   12.00
   2   6 -16    2.66   10.29
   2   6 -15   -6.77   13.23
   2  -6 -15   -4.37    7.53
   2  -6 -15   -7.00    7.15
   2  -6 -15   -9.10   12.30
   2   6 -15   -3.87   11.56
   2  -6 -14    5.75    6.26
   2   6 -14   -8.81   12.33
   2  -6 -14  -20.12   12.24
   2   6 -14   -1.09   10.71
   2  -6 -13   -9.58   10.61
   2   6 -13   13.84   10.79
   2   6 -13    1.71    9.72
   2   6 -13    4.62   13.41
   2  -6 -13    9.36    6.04
   2   6 -12    7.11    9.53
   2   6 -12   -6.04   11.95
   2  -6 -12    0.78   10.87
   2  -6 -12    7.05    5.53
   2   6 -12    9.30    9.86
   2  -6 -11    0.59   12.27
   2   6 -11   10.58    8.76
   2   6 -11    9.51    9.51
   2   6 -11   -1.52    8.97
   2   6 -11    2.05    9.99
   2  -6 -11   -9.96    9.36
   2  -6 -11    1.62    4.70
   2  -6 -10   -5.45   11.47
   2  -6 -10    4.44    8.10
   2   6 -10    0.36    8.22
   2   6 -10    3.21    8.79
   2  -6 -10    2.03    4.33
   2   6 -10   14.48    8.44
   2   6 -10   -5.69    8.47
   2   6  -9    9.99    6.21
   2  -6  -9    4.80    7.06
   2   6  -9   16.45    6.87
   2   6  -9    0.31    7.41
  -2  -6   9    9.35    4.40
   2  -6  -9   -1.98   10.65
  -2   6   8    3.34    5.79
   2   6  -8    3.24    5.58
   2   6  -8    4.16    2.22
   2   6  -8    3.42    6.76
   2  -6  -8    2.56    5.97
   2   6  -8   12.92    7.25
   2  -6  -8    1.33    9.36
  -2   6   7    5.00    2.21
   2   6  -7   13.48    6.35
   2   6  -7   17.08    5.89
   2   6  -7   11.59    6.68
   2   6  -7    8.71    6.57
   2   6  -7   10.36    2.68
  -2   6   7   18.64    6.81
  -2   6   7    7.68    7.69
   2   6  -6  144.17   17.39
  -2  -6   6  180.73   18.18
   2   6  -6  149.21   18.43
  -2   6   6  124.58   17.27
  -2   6   6  145.85   19.93
   2   6  -6  137.96   18.08
  -2   6   6  122.46   18.53
  -2   6   6  124.16   17.16
  -2   6   5    3.03    3.03
   2   6  -5    1.23    7.04
   2   6  -5    6.06    4.67
  -2   6   5    8.76   10.32
  -2   6   5    7.67    6.34
  -2  -6   5    1.40    4.11
   2   6  -5    1.14    2.85
  -2   6   5    7.15    2.13
   2   6  -4   19.06    3.76
  -2   6   4   16.95    3.47
  -2   6   4   17.19   11.20
  -2   6   4   20.59    6.75
   2   6  -4   22.77    6.63
  -2   6   3    6.91    7.02
  -2  -6   3   -2.35    3.88
  -2  -6   3    2.15    3.72
  -2   6   3    0.30    3.50
   2   6  -3    1.54    2.79
  -2  -6   2  450.93   57.95
  -2  -6   2  515.29   57.96
   2   6  -2  438.16   57.96
   2   6  -2  473.84   57.83
  -2   6   2  435.35   58.49
  -2   6   2  392.39   57.94
  -2  -6   1  363.01   44.59
  -2   6   1  401.55   44.63
  -2   6   1  321.22   45.43
   2   6  -1  331.39   44.67
   2   6  -1  343.17   44.52
  -2  -6   1  356.59   44.65
   2  -6  -1  332.10   44.37
  -2  -6   0  187.16   23.01
   2  -6   0  167.16   22.86
  -2   6   0  194.61   23.19
   2   6   0  171.84   23.12
  -2  -6  -1   38.83    5.41
   2   6   1   33.37    5.20
   2   6   1   38.64    5.43
  -2   6  -1   25.87    5.78
   2  -6   1   27.71    4.95
  -2  -6  -1   30.28    4.99
   2   6   2  665.40   83.51
  -2  -6  -2  636.98   83.33
  -2   6  -2  623.36   84.33
   2  -6   2  651.71   83.49
  -2  -6  -2  709.06   83.54
   2  -6   2  655.17   84.32
  -2  -6  -3  154.98   11.72
  -2   6  -3  138.91   14.22
   2  -6   3  127.78   14.67
  -2  -6  -3  144.13   11.49
   2  -6   3  123.81   11.70
   2   6   3  132.85   11.68
   2  -6   4  375.31   48.04
  -2   6  -4  417.86   47.60
  -2  -6  -4  326.35   46.62
   2   6   4  379.72   46.77
   2  -6   4  364.19   46.85
  -2   6  -4  380.08   47.01
  -2  -6  -4  385.27   46.78
  -2  -6  -5   15.42    3.76
  -2   6  -5   12.35    6.64
   2  -6   5   12.35    4.22
  -2   6  -5   12.18    5.31
   2  -6   5   12.69    9.82
  -2  -6  -6  666.09   59.18
  -2   6  -6  702.13   59.57
  -2   6  -6  681.82   59.68
   2  -6   6  610.13   60.41
   2  -6   7  326.13   45.73
  -2   6  -7  312.25   45.36
  -2   6  -7  375.05   45.05
   2  -6   7  348.34   44.99
  -2  -6  -7  335.99   45.21
  -2  -6  -7  370.66   44.82
  -2  -6  -7  339.03   44.89
  -2   6  -7  406.44   45.02
  -2   6  -7  295.71   45.85
  -2  -6  -7  339.16   44.50
  -2  -6  -7  363.32   44.91
   2  -6   7  325.73   44.81
  -2   6  -8  216.84   26.73
  -2   6  -8  246.36   27.20
  -2   6  -8  197.40   27.02
   2  -6   8  176.65   26.72
   2  -6   8  206.10   27.00
  -2   6  -8  165.90   28.34
  -2   6  -8  188.79   27.62
  -2  -6  -8  191.93   27.18
  -2  -6  -8  222.18   26.98
  -2  -6  -8  211.43   26.94
   2  -6   8  198.46   27.58
  -2   6  -9   34.28    8.24
  -2  -6  -9   35.24    7.52
  -2   6  -9   35.80    7.06
  -2  -6  -9   24.89    6.51
   2  -6   9   24.69    7.07
  -2  -6  -9   30.63    6.59
  -2  -6  -9   32.40    6.91
  -2   6  -9   23.81    8.89
  -2   6  -9   33.70    8.92
  -2   6 -10  160.87   22.45
  -2   6 -10  170.26   22.29
  -2  -6 -10  155.46   21.57
  -2  -6 -10  165.70   22.02
  -2   6 -10  157.06   22.72
  -2  -6 -10  142.62   21.57
  -2  -6 -11   52.05    9.50
  -2   6 -11   31.71   11.21
  -2   6 -11   53.17   11.80
  -2   6 -11   64.20   11.78
  -2  -6 -11   42.12   10.94
  -2  -6 -11   43.12    9.12
  -2  -6 -12  224.66   33.09
  -2   6 -12  249.04   33.52
  -2   6 -12  276.15   32.96
  -2   6 -12  270.77   32.74
  -2  -6 -12  198.56   32.58
  -2   6 -12  238.00   33.29
  -2  -6 -12  228.70   32.57
  -2  -6 -13    5.81    9.93
  -2   6 -13   -6.27   11.11
  -2  -6 -13    6.74    8.18
  -2  -6 -13   -2.54    9.10
  -2   6 -13    3.09    7.55
  -2   6 -13   11.03   11.31
  -2   6 -14   30.50   13.02
  -2  -6 -14   34.01   11.97
  -2  -6 -14   25.48   11.15
  -2   6 -14   30.75   12.00
  -2  -6 -14   36.57   10.83
  -2  -6 -15   -0.46   11.16
  -2  -6 -15   23.52   11.05
  -2   6 -15    0.54   12.12
  -2   6 -15    9.47   10.83
  -2  -6 -15   10.95    9.12
  -2  -6 -16   60.29   12.30
  -2  -6 -16   37.45   14.73
  -2   6 -16   65.24   14.47
  -2   6 -16   53.62   13.20
  -2  -6 -16   91.84   14.09
  -2   6 -17   13.03    8.77
  -2  -6 -17   17.04   11.75
  -2   6 -17    6.99   11.00
  -2  -6 -17   12.80    8.74
  -2  -6 -17    4.07    9.78
  -2   6 -18    9.12    8.11
  -2  -6 -18    7.57    6.74
  -2   6 -19    5.89    4.57
   2   8 -19   -5.11    4.18
   2   8 -19    4.66    6.98
   2   8 -19   -5.50    8.40
   2   8 -18    6.03    8.79
   2   8 -18   15.98   10.46
   2   8 -18   -6.88    5.83
   2  -8 -18   11.25    5.41
   2   8 -17   58.30   12.37
   2   8 -17   26.79    8.98
   2   8 -17   66.09   13.92
   2  -8 -17   40.40    9.14
   2  -8 -16  -10.03    7.06
   2   8 -16   -0.52   12.67
   2   8 -16   13.74   10.32
   2  -8 -15   -1.96    6.62
   2   8 -15    1.64   13.00
   2   8 -15  -16.21   11.25
   2  -8 -15    6.20    7.55
   2  -8 -15   -6.76   10.63
   2  -8 -14   -4.95    6.17
   2   8 -14    5.45   12.86
   2  -8 -14    6.42   11.13
   2   8 -14    2.80   11.47
   2  -8 -13  -21.61   11.53
   2  -8 -13   -9.93    8.06
   2   8 -13   -1.60   11.08
   2  -8 -13    0.41    6.04
   2   8 -13  -11.18    9.76
   2   8 -13   -7.77   12.40
   2  -8 -12    8.91    8.53
   2  -8 -12    4.34    6.07
   2   8 -12   -2.67    9.91
   2  -8 -12    8.59    9.52
   2   8 -12    8.58   11.76
   2  -8 -11    2.16    8.06
   2   8 -11   14.93   10.69
   2  -8 -11   16.92    8.53
   2  -8 -11   -2.20    5.57
   2   8 -11  -14.39    9.63
   2  -8 -11   -0.62   12.55
   2   8 -10   -5.25    9.56
   2  -8 -10   19.31    8.28
   2  -8 -10    5.85   11.86
   2   8  -9   12.09    8.58
   2  -8  -9   24.74    5.72
   2  -8  -9    3.24   11.14
   2   8  -9   28.55    8.11
   2  -8  -8    2.27    4.42
  -2  -8   8   -0.50    4.61
   2   8  -8   -6.27    6.65
   2   8  -8    1.36    5.75
   2   8  -8    8.71    7.05
   2  -8  -8  -12.29   10.41
  -2   8   7    8.84    8.82
  -2   8   7   13.42    2.90
   2   8  -7   18.33    7.10
   2   8  -7   18.82    3.60
   2   8  -7   17.54    6.05
  -2   8   7   21.72    7.39
   2   8  -7   23.48    6.94
   2   8  -7   13.33    5.64
   2  -8  -7    5.80    9.95
   2   8  -6   17.36    6.04
  -2   8   6   19.57    3.37
   2   8  -6   26.31    6.86
  -2   8   6   13.14    2.97
  -2   8   6   36.54   10.76
   2   8  -6   14.44    8.35
  -2   8   6   16.69    7.89
   2   8  -6   18.98    3.76
  -2   8   5   53.61   10.83
  -2   8   5   45.12    7.24
   2   8  -5   68.93    7.82
  -2   8   5   48.81   15.08
  -2   8   5   50.99    7.38
   2   8  -5   64.49   11.13
  -2   8   4  123.46   15.49
   2   8  -4  119.44   15.60
  -2  -8   4  143.37   16.10
  -2   8   4   92.83   17.20
   2   8  -4  108.56   17.80
  -2   8   4  106.48   15.56
  -2   8   3   80.85   14.15
  -2   8   3   89.94   11.82
   2   8  -3   87.34   11.94
   2   8  -3   81.22   12.45
  -2  -8   3   98.23   12.26
   2   8  -3   85.57   13.35
  -2   8   3   86.08   12.04
  -2  -8   2    9.53    3.98
   2   8  -2    9.70    4.38
  -2  -8   2   10.22    4.69
  -2   8   2    4.06    7.92
   2   8  -2   13.08    3.51
  -2   8   2    8.93    4.10
  -2   8   2   11.30    3.64
   2   8  -1  510.80   67.74
  -2   8   1  520.63   68.54
  -2   8   1  591.02   67.71
   2  -8  -1  499.78   67.45
  -2  -8   1  570.16   67.71
  -2   8   1  533.67   67.85
   2   8   0  183.81   24.01
  -2  -8   0  192.79   23.91
   2  -8   0  171.18   23.70
  -2   8   0  203.60   24.05
   2  -8   1   31.42    4.85
  -2  -8  -1   32.69    5.54
  -2   8  -1   27.47    9.81
   2   8   1   31.83    5.12
   2   8   1   24.31    5.18
   2   8   2    7.14    3.21
  -2  -8  -2    7.78    3.76
   2   8   2    0.76    3.15
  -2   8  -3  444.92   56.54
  -2  -8  -3  474.21   55.43
   2  -8   3  516.10   56.52
  -2  -8  -3  376.31   55.18
   2   8   3  469.67   55.40
  -2   8  -4    6.15    4.84
  -2   8  -4    9.23    9.65
  -2  -8  -4    5.11    3.65
   2  -8   4    5.52    9.01
  -2  -8  -4    5.67    2.65
   2   8   4    3.15    3.43
   2   8   5  374.55   44.77
  -2  -8  -5  352.99   44.78
  -2  -8  -5  339.20   45.28
  -2   8  -5  345.47   45.37
   2  -8   5  359.42   45.89
  -2   8  -5  379.59   45.19
  -2  -8  -5  329.89   44.82
   2  -8   5  316.40   44.79
  -2   8  -5  356.42   45.68
  -2   8  -6   13.02    4.62
  -2   8  -6    7.69    5.50
  -2  -8  -6    6.86    5.33
  -2  -8  -6    7.43    3.67
  -2   8  -6    4.90    5.21
   2  -8   6    2.70    5.71
  -2  -8  -6    2.98    4.37
  -2   8  -6    1.90    6.50
  -2   8  -6    9.28    7.15
   2  -8   6   -0.67    7.96
   2  -8   6    3.67    3.82
  -2  -8  -7  330.52   43.35
  -2   8  -7  331.32   43.33
   2  -8   7  308.08   42.98
  -2  -8  -7  295.96   42.49
   2  -8   7  316.60   43.51
  -2   8  -7  329.76   42.79
  -2  -8  -7  347.93   42.84
  -2   8  -7  352.05   43.07
  -2  -8  -7  321.08   42.84
  -2   8  -7  324.97   42.77
  -2   8  -7  370.77   43.12
  -2   8  -7  330.36   43.30
  -2  -8  -7  365.07   42.81
  -2  -8  -8   34.97    7.71
   2  -8   8   45.45    8.49
  -2   8  -8   60.66    9.79
  -2  -8  -8   44.42    7.94
  -2   8  -8   34.29    7.77
  -2   8  -8   50.46    9.44
  -2   8  -8   45.38    9.68
  -2  -8  -8   49.94    9.13
  -2  -8  -8   60.31    8.74
  -2  -8  -9  560.87   73.06
  -2   8  -9  642.58   73.12
  -2   8  -9  505.10   72.79
  -2  -8  -9  555.29   72.91
  -2  -8  -9  586.68   73.55
  -2   8  -9  590.61   73.41
  -2   8 -10  -12.33    8.50
  -2  -8 -10   -1.92    7.62
  -2  -8 -10   19.59    7.86
  -2  -8 -10    3.73    6.13
  -2   8 -10  -13.48    9.55
  -2  -8 -10    5.85    5.25
  -2   8 -11  406.03   50.32
  -2  -8 -11  350.84   50.05
  -2   8 -11  396.50   50.52
  -2  -8 -11  380.84   50.03
  -2  -8 -11  363.07   50.38
  -2  -8 -11  396.93   50.09
  -2  -8 -12   10.28    7.61
  -2  -8 -12   24.06   10.21
  -2  -8 -12    4.97    7.47
  -2   8 -12    8.30    8.32
  -2   8 -12   22.76   11.11
  -2   8 -12    9.20   10.91
  -2   8 -13  106.86   18.38
  -2  -8 -13  110.81   16.33
  -2  -8 -13   93.80   16.46
  -2  -8 -13  116.83   16.86
  -2   8 -13   75.39   17.81
  -2  -8 -14   22.66    9.02
  -2  -8 -14   19.72   10.60
  -2   8 -14   29.00   11.90
  -2  -8 -14    5.15    9.57
  -2   8 -14   -0.54   11.21
  -2   8 -15  131.18   18.40
  -2   8 -15  104.89   17.68
  -2  -8 -15  141.12   17.36
  -2  -8 -16   -5.70   11.24
  -2   8 -16   -6.51   10.81
  -2   8 -16   -1.89    9.82
  -2  -8 -16   -1.98    8.41
  -2  -8 -17    9.44   11.18
  -2   8 -17    6.28    9.27
  -2  -8 -17   12.46    7.93
  -2   8 -17   10.21   10.49
  -2  -8 -18    5.06    6.09
  -2   8 -18   -3.34    5.74
  -2   8 -18    0.87    7.07
  -2   8 -18   -2.70    8.87
  -2   8 -19   -0.96    3.63
   2  10 -19   -2.01    6.17
   2  10 -19    2.79    3.70
   2  10 -18    3.37    5.20
   2  10 -18   12.86    9.51
   2  10 -18    4.11    8.11
   2  10 -17    0.41    5.96
   2  10 -17   18.59   10.83
   2  10 -17    3.05    8.98
   2 -10 -17   -1.29    5.75
   2  10 -16   -2.36   12.25
   2  10 -16    6.58   11.07
   2  10 -16   -1.45    7.26
   2 -10 -16   -4.22    6.52
   2 -10 -16   10.68    6.54
   2 -10 -15   -2.83    6.67
   2  10 -15    1.34    7.96
   2  10 -14    6.84   12.71
   2 -10 -14   17.33    8.30
   2  10 -14   -2.10    8.90
   2 -10 -14   -0.44    6.65
   2  10 -13   25.70   12.68
   2 -10 -13   11.56    6.75
   2 -10 -13   28.85    9.66
   2  10 -12   11.59   12.34
   2  10 -12   20.74   11.03
   2 -10 -12    6.97    6.79
   2 -10 -12    5.73    9.24
   2  10 -12    0.47   10.26
   2 -10 -11   -0.82    6.43
   2 -10 -11    5.89   14.18
   2 -10 -11   -0.62    9.29
   2  10 -11    4.40   11.44
   2  10 -11   -6.62    9.99
   2 -10 -10   -4.46    6.22
   2 -10 -10   -1.27   13.08
   2  10 -10  -12.57   10.36
   2  10 -10    4.24    9.32
   2 -10  -9    5.96   12.14
   2  10  -9    8.67    8.21
   2  10  -9   17.65    9.10
   2 -10  -9    5.15    5.84
   2 -10  -8    1.37    4.68
   2  10  -8   14.44    8.40
   2  10  -8    0.66    7.27
   2 -10  -8   13.83   11.78
   2 -10  -7  104.27   21.63
   2  10  -7  165.72   19.96
  -2  10   7  100.90   20.29
   2 -10  -7  172.38   19.97
   2  10  -7  171.35   19.92
   2  10  -7  131.97   18.64
  -2  10   6  116.28   19.82
   2  10  -6  130.23   20.09
   2  10  -6  167.68   18.98
   2 -10  -6   89.80   20.63
  -2  10   6  124.68   17.85
   2 -10  -6  187.10   19.45
  -2  10   6  167.07   22.73
   2  10  -6  136.39   18.09
   2 -10  -5   31.62   10.87
   2  10  -5   40.63    5.43
  -2  10   5   29.28    5.16
  -2  10   5   27.45    4.77
   2  10  -5   21.42   10.87
  -2  10   5   20.01    9.38
   2 -10  -4   27.31   10.67
  -2  10   4   28.88    5.34
   2  10  -4   26.71    7.01
   2  10  -4   29.41    9.90
  -2  10   4   19.66   10.53
   2  10  -4   29.75    5.13
  -2  10   3   57.86   13.65
  -2  10   3   72.44   10.44
   2  10  -3   80.13   10.49
   2  10  -3   75.23   11.16
   2  10  -3   65.51   12.79
   2  10  -2  233.11   30.12
  -2  10   2  223.02   30.25
  -2  10   2  225.09   31.86
   2  10  -2  237.18   30.40
   2  10  -2  248.72   31.09
  -2  10   1   80.59   16.38
   2  10  -1  104.82   13.56
  -2  10   1   95.97   13.69
   2  10  -1  101.91   13.06
   2 -10  -1   92.86   12.59
  -2  10   0  641.12   78.94
  -2 -10   0  649.28   78.90
   2 -10   0  606.98   78.48
   2  10   0  595.63   78.69
   2  10   1  239.89   33.34
  -2  10  -1  275.30   33.66
  -2  10  -1  245.21   35.54
   2 -10   1  254.44   33.21
   2  10   1  247.74   33.41
  -2 -10  -1  280.01   33.68
  -2 -10  -1  269.91   33.26
  -2 -10  -2  210.43   26.94
   2  10   2  206.83   27.09
  -2  10  -2  206.95   29.87
  -2 -10  -2  216.42   27.47
   2  10   2  187.96   27.21
  -2  10  -2  233.12   27.61
  -2  10  -2  246.44   27.82
   2 -10   2  197.25   27.07
  -2 -10  -3   22.52    5.08
  -2  10  -3   48.31   12.23
  -2  10  -3   39.81    6.45
   2  10   3   28.64    5.88
  -2  10  -3   46.83    7.41
  -2  10  -3   48.11    7.24
  -2 -10  -3   39.62    6.49
  -2 -10  -4  187.50   21.77
   2  10   4  183.32   21.63
   2 -10   4  184.30   21.61
  -2  10  -4  189.42   21.88
  -2 -10  -4  181.12   22.49
  -2  10  -4  169.47   24.34
  -2  10  -4  189.66   22.19
  -2 -10  -4  182.85   21.85
   2 -10   4  207.58   22.33
  -2 -10  -4  118.42   21.05
  -2  10  -5    7.50    9.10
  -2  10  -5    2.36    5.30
  -2  10  -5   12.50    5.34
  -2 -10  -5   10.34    5.03
   2 -10   5    7.48    6.01
   2  10   5    9.77    3.68
  -2 -10  -5    4.20    4.27
  -2  10  -5    5.75    6.56
  -2 -10  -5   10.21    5.80
   2 -10   5   10.03    3.87
  -2 -10  -5    8.09    4.81
  -2  10  -5    4.16    4.61
  -2 -10  -6  127.33   18.71
  -2  10  -6  147.82   18.79
   2 -10   6  112.37   18.38
  -2  10  -6  149.76   19.07
  -2 -10  -6  151.56   18.78
  -2  10  -6  138.04   19.77
   2 -10   6  131.75   18.60
  -2  10  -6  153.97   19.03
  -2 -10  -6  126.23   18.43
  -2 -10  -6  138.52   19.46
  -2 -10  -6  146.95   18.83
  -2  10  -6  150.26   18.83
  -2  10  -6  139.81   19.61
  -2 -10  -7  247.90   36.71
  -2  10  -7  315.33   37.23
  -2  10  -7  280.43   36.81
  -2 -10  -7  251.25   36.58
  -2  10  -7  269.56   36.82
  -2 -10  -7  274.81   37.57
  -2 -10  -7  303.08   36.75
  -2  10  -7  294.96   37.16
  -2 -10  -7  317.13   36.88
  -2  10  -7  291.52   37.50
  -2 -10  -8  483.45   71.69
  -2 -10  -8  583.11   72.71
  -2  10  -8  549.03   72.34
  -2  10  -8  530.07   71.94
  -2 -10  -8  674.81   72.03
  -2  10  -8  586.32   72.39
  -2  10  -9  137.44   18.68
  -2 -10  -9  127.51   17.35
  -2  10  -9  137.64   18.37
  -2 -10  -9  101.16   16.78
  -2  10  -9  108.36   17.02
  -2 -10  -9  124.17   18.38
  -2 -10 -10  155.52   22.86
  -2 -10 -10  170.03   23.86
  -2  10 -10  158.08   23.70
  -2  10 -10  162.37   23.65
  -2  10 -10  169.73   23.45
  -2 -10 -11   37.31    9.27
  -2 -10 -11   32.25   10.53
  -2 -10 -11   23.69    8.33
  -2  10 -11   35.91   12.43
  -2  10 -11   39.82   10.93
  -2 -10 -12   92.50   14.57
  -2  10 -12   82.79   16.43
  -2 -10 -12   92.54   15.73
  -2 -10 -12   81.94   14.44
  -2  10 -13   -0.50   11.26
  -2 -10 -13    6.20    8.41
  -2 -10 -13   15.55    8.78
  -2  10 -14   70.40   15.23
  -2 -10 -14   30.12   13.03
  -2  10 -15   46.54   11.83
  -2 -10 -15   15.47    9.96
  -2 -10 -15   43.27   10.99
  -2  10 -15   57.24   12.44
  -2 -10 -16   19.97   10.98
  -2  10 -16   31.08   11.23
  -2 -10 -16   19.02    8.18
  -2  10 -16   28.45   10.30
  -2 -10 -17   -1.48    7.06
  -2  10 -17   16.53    9.74
  -2  10 -17   29.60    8.67
  -2 -10 -17    9.15    9.87
  -2 -10 -18    1.17    5.49
  -2  10 -18   19.11    7.86
  -2  10 -18   15.13    7.07
   2  12 -18   11.92    7.30
   2  12 -18    0.82    4.48
   2  12 -17  -13.61    5.83
   2  12 -17    3.20    8.84
   2 -12 -16  -12.03    6.68
   2  12 -16    8.01   10.78
   2 -12 -16   -0.40    5.64
   2 -12 -15    1.62    6.53
   2  12 -15   -9.59   11.46
   2  12 -14   10.21   11.79
   2 -12 -14    2.70    6.96
   2  12 -14   10.46   11.21
   2 -12 -14   20.57    9.28
   2  12 -14   14.26    8.88
   2  12 -13    0.45    8.24
   2  12 -13    9.76    9.89
   2 -12 -13    1.37    9.45
   2 -12 -13    7.56    7.26
   2  12 -13    2.21   10.67
   2  12 -13    3.93   12.06
   2  12 -12    3.20   11.62
   2 -12 -12    3.32    7.55
   2 -12 -12   -7.06   10.12
   2  12 -12   -3.42   10.21
   2  12 -12   -0.48   11.27
   2  12 -11   13.49   11.00
   2 -12 -11   10.15   13.69
   2 -12 -11    9.76   11.02
   2  12 -11   -1.78   11.61
   2 -12 -10   -6.98    6.51
  -2 -12  10    5.14    6.98
   2 -12 -10   16.17   13.52
   2 -12 -10   -5.34   10.12
   2  12 -10    6.85   10.35
   2  12 -10   14.95   10.34
   2  12  -9  131.23   19.75
   2  12  -9  123.77   19.23
   2 -12  -9  113.49   21.72
   2 -12  -9  133.57   17.82
  -2 -12   9  120.16   17.84
  -2 -12   8    2.77    6.89
   2 -12  -8   -6.16   12.53
   2  12  -8   -1.46    8.06
   2 -12  -8    2.32    7.44
   2 -12  -8    7.11    6.36
   2  12  -8   -8.29    8.97
   2  12  -7    4.83    7.61
  -2 -12   7   -3.87    6.13
   2 -12  -7   -4.63   11.38
   2 -12  -7   11.11    6.88
   2 -12  -6   13.25    5.65
   2 -12  -6   -1.63   11.63
   2  12  -6   14.17    6.96
  -2  12   6   22.54   13.64
  -2  12   6   17.67    9.24
   2 -12  -6   14.11    7.46
   2  12  -6    4.39    6.11
   2  12  -6   11.18    3.86
  -2 -12   5   19.60    5.87
   2 -12  -5   33.24    6.72
  -2  12   5   14.97   10.02
   2  12  -5   29.40    5.36
   2  12  -5   17.58   10.99
   2 -12  -5   33.78   11.03
   2 -12  -5   38.80    8.07
  -2 -12   5   31.00    6.05
   2  12  -5   29.41    7.17
  -2 -12   5   19.83    6.56
  -2  12   5   20.97    4.91
   2 -12  -5   34.67    6.65
   2  12  -5   38.06    6.82
   2  12  -5   34.91    6.66
   2 -12  -4   15.88    9.56
   2 -12  -4    4.51    6.84
   2 -12  -4    6.08    5.27
   2  12  -4   10.54    5.12
   2 -12  -4    9.12    5.45
  -2  12   4    8.10    3.11
   2  12  -4    0.79    4.81
  -2 -12   4    5.35    4.76
  -2 -12   4    7.98    5.44
   2  12  -4   14.78    9.98
  -2  12   4    0.42    9.36
  -2  12   4    8.59    3.72
   2  12  -4    9.83    3.77
  -2 -12   4   10.11    4.56
   2 -12  -3  100.19   12.97
   2 -12  -3   90.51   14.56
   2  12  -3   78.91   11.52
  -2  12   3   64.92   14.46
   2  12  -3   85.94   12.21
   2 -12  -3   98.04   12.32
   2  12  -3   66.10   14.77
  -2  12   3   80.87   11.53
  -2 -12   3   74.36   12.07
  -2 -12   3   80.68   11.85
   2  12  -3   78.79   11.58
  -2 -12   3   80.66   11.59
  -2  12   3   79.93   11.34
  -2 -12   2  636.98   83.98
  -2  12   2  708.58   83.95
  -2 -12   2  673.11   83.98
   2  12  -2  658.60   84.14
  -2  12   2  608.39   84.01
   2  12  -2  645.33   83.97
   2 -12  -2  707.11   84.22
   2 -12  -2  649.40   85.12
   2  12  -2  625.01   84.67
   2 -12  -2  726.17   84.45
  -2  12   2  538.67   84.90
  -2 -12   1    5.42    4.07
   2  12  -1   14.26    7.88
   2 -12  -1    3.42    2.24
   2 -12  -1    2.76    6.53
   2  12  -1    3.64    4.92
  -2  12   1    5.03   11.37
  -2  12   1    0.23    4.42
  -2 -12   1    1.29    5.28
   2 -12  -1    5.75    5.48
  -2  12   1    6.51    4.38
   2  12   0  131.10   18.01
  -2 -12   0  141.68   18.21
   2 -12   0  120.18   17.40
  -2  12   0  134.06   18.00
  -2  12   0  157.77   18.21
   2 -12   0  121.80   20.25
  -2 -12   0  126.66   18.11
  -2 -12   0  140.14   17.79
  -2  12   0  146.73   18.39
   2  12   1  471.83   63.79
  -2  12  -1  447.75   65.28
   2 -12   1  525.75   64.13
  -2 -12  -1  538.62   63.92
  -2  12  -1  578.77   64.08
  -2 -12  -1  482.36   63.92
  -2 -12  -1  499.94   64.40
  -2  12  -1  534.45   63.98
   2 -12   1  464.73   63.60
   2  12   1  440.79   63.81
  -2 -12  -1  524.60   63.70
  -2 -12  -2  335.37   41.93
  -2  12  -2  358.59   42.10
   2 -12   2  356.52   42.14
  -2 -12  -2  336.65   42.04
  -2  12  -2  342.79   42.01
  -2  12  -2  357.05   42.17
  -2 -12  -2  323.81   42.53
  -2 -12  -2  346.69   41.87
   2  12   2  280.02   41.60
   2 -12   2  324.30   41.59
   2  12   2  287.34   41.74
  -2  12  -2  271.55   43.76
  -2 -12  -2  314.55   41.81
  -2 -12  -3    0.24    5.17
   2 -12   3    5.78    3.29
  -2  12  -3    9.79    5.47
  -2 -12  -3   11.95    5.41
   2 -12   3    2.88    5.29
  -2  12  -3    5.68    5.41
  -2 -12  -3   11.86    5.46
   2  12   3    5.57    3.78
  -2 -12  -3    8.16    6.32
  -2 -12  -3    0.66    2.42
  -2  12  -3    1.35   11.36
  -2  12  -4   86.41   17.28
   2 -12   4  115.53   14.75
  -2  12  -4  111.87   14.86
  -2  12  -4  122.78   14.96
   2  12   4   80.57   14.06
  -2 -12  -4   95.43   14.59
  -2  12  -4  115.10   14.71
  -2  12  -4  109.25   14.85
   2 -12   4   91.45   14.01
  -2 -12  -4  108.77   14.73
  -2 -12  -4  115.42   14.55
   2  12   5   62.99    9.75
  -2  12  -5   70.52   11.11
   2 -12   5   64.38   10.55
  -2  12  -5   45.24   12.93
  -2  12  -5   73.53   10.60
   2 -12   5   57.48    9.76
  -2  12  -5   73.16   10.62
  -2 -12  -5   80.21   10.72
  -2 -12  -5   77.10   11.63
  -2 -12  -6  272.65   32.74
   2 -12   6  251.77   32.61
  -2 -12  -6  250.27   32.67
  -2  12  -6  270.84   32.94
   2  12   6  210.03   32.23
  -2  12  -6  254.50   32.77
  -2  12  -6  192.48   33.43
  -2 -12  -6  263.26   32.72
  -2 -12  -6  289.28   33.68
  -2  12  -6  256.22   33.42
  -2 -12  -7  269.02   29.22
  -2  12  -7  205.01   29.20
  -2 -12  -7  267.55   29.30
  -2 -12  -7  189.49   28.86
  -2 -12  -7  262.51   30.51
  -2  12  -7  216.22   29.82
  -2  12  -7  221.05   29.74
  -2 -12  -7  177.06   28.58
  -2  12  -8  236.34   32.69
  -2 -12  -8  198.74   32.07
  -2 -12  -8  268.68   33.99
  -2  12  -8  272.58   33.33
  -2 -12  -8  248.49   32.53
  -2 -12  -8  297.84   32.83
  -2  12  -9  108.70   18.34
  -2  12  -9  140.63   19.85
  -2 -12  -9  114.78   17.71
  -2 -12  -9  130.68   20.26
  -2  12  -9  117.08   19.13
  -2 -12  -9  175.24   18.90
  -2 -12 -10  307.05   40.00
  -2  12 -10  294.23   39.00
  -2  12 -10  278.63   39.28
  -2 -12 -10  282.13   38.70
  -2 -12 -11  145.29   22.24
  -2  12 -11  171.74   23.22
  -2 -12 -11  170.36   23.67
  -2 -12 -11  156.64   22.10
  -2  12 -11  132.84   23.28
  -2 -12 -12   29.77    9.28
  -2  12 -12   42.07   11.48
  -2 -12 -12   32.22   11.38
  -2  12 -12   36.45   11.97
  -2 -12 -12   26.66    9.54
  -2  12 -13    2.31   10.60
  -2 -12 -13    8.05    8.54
  -2 -12 -13   -2.46    8.53
  -2  12 -13   -1.59   10.19
  -2 -12 -14    9.44    8.81
  -2  12 -14    5.76   10.56
  -2 -12 -14   -1.26    8.60
  -2 -12 -15   18.08    8.83
  -2  12 -15   30.73   11.38
  -2 -12 -15   17.53    9.25
  -2  12 -16   40.63    7.33
  -2  12 -16   43.62   10.49
  -2 -12 -16   18.50   10.36
  -2  12 -17   42.08    9.42
  -2  12 -17   38.77    9.20
  -2 -12 -17   36.46    7.64
  -2  12 -17   22.19    7.14
  -2 -12 -17   44.23   10.57
  -2  12 -18    3.77    3.73
  -2  12 -18    4.86    5.53
   2  14 -17   18.37    8.75
   2 -14 -16    2.76    5.88
   2  14 -16   -0.41    9.13
   2 -14 -16   -0.16    4.75
   2  14 -16   -7.09    8.37
   2 -14 -15    2.07    8.30
   2  14 -15  -12.88   10.19
   2 -14 -15    0.39    6.71
   2  14 -15    8.05   10.29
   2  14 -14    2.91    9.87
   2 -14 -14   -2.56    8.84
   2 -14 -14   -1.35    6.55
   2  14 -14   -2.58   10.62
   2  14 -14    7.53    8.28
   2  14 -13   11.73    9.33
   2  14 -13    6.98   10.93
   2 -14 -13    2.44    7.18
   2  14 -13    0.88   11.00
   2  14 -13   -2.32    8.46
   2  14 -13   15.68    7.74
   2 -14 -13   -5.02   10.04
   2  14 -12    7.98   10.85
   2  14 -12   12.87   10.15
   2  14 -12    0.84    8.37
   2 -14 -12    6.51    7.18
   2 -14 -12    6.06   11.21
  -2 -14  11    7.90    7.13
   2 -14 -11   -1.53   11.29
   2 -14 -11   -9.59   13.19
   2  14 -11   -8.13   11.09
   2  14 -11    7.17   10.93
   2  14 -11    6.39    8.21
   2 -14 -11    5.18    7.71
   2  14 -10   -0.96   10.02
  -2 -14  10    9.93    7.52
   2 -14 -10  -19.00   14.31
   2  14 -10    8.81   10.96
   2 -14 -10   -2.05    7.70
   2 -14 -10    4.46   11.17
   2  14 -10    2.95    8.51
   2  14  -9    8.67    8.27
   2 -14  -9   12.58   14.34
   2 -14  -9   16.29   10.94
  -2 -14   9   -1.53    7.86
   2 -14  -9   -3.67    7.42
   2  14  -9   -1.32   10.40
   2 -14  -8   -0.68   13.40
  -2 -14   8    6.74    7.99
   2  14  -8   13.50    8.83
   2 -14  -8   12.19    7.97
   2  14  -8   12.93    8.03
   2 -14  -8   18.66    7.77
   2 -14  -7   26.32    8.94
   2 -14  -7   13.63   13.42
   2  14  -7   22.05    8.48
  -2 -14   7   18.14    8.50
   2  14  -7   27.34    7.46
   2 -14  -6    6.81   11.95
   2 -14  -6    5.42    5.60
   2  14  -6    2.86    7.51
  -2 -14   6    9.38    5.67
   2 -14  -6    9.13    8.03
   2 -14  -6   -3.84    6.25
  -2 -14   6    5.59    7.03
   2  14  -6   12.59    6.55
   2 -14  -5  110.81   22.58
   2 -14  -5  164.12   19.64
   2 -14  -5  171.10   20.33
   2  14  -5  145.28   19.64
   2 -14  -5  152.57   19.54
   2  14  -5  119.94   19.14
  -2 -14   5  124.25   19.18
  -2 -14   5  140.37   19.65
   2  14  -4  -12.37   10.99
   2 -14  -4   17.90    6.13
  -2 -14   4   10.47    5.54
   2  14  -4    1.69    5.24
  -2 -14   4   15.34    6.79
  -2  14   4    8.70    3.75
   2 -14  -4    8.46   11.33
   2 -14  -4    9.74    6.25
   2 -14  -4    5.94    7.33
  -2 -14   3  108.03   13.95
   2 -14  -3  114.01   14.37
   2  14  -3   69.66   13.28
  -2  14   3   81.91   13.27
   2 -14  -3  135.84   15.28
   2  14  -3  106.65   14.10
   2  14  -3   69.62   16.47
   2 -14  -3  102.69   14.08
   2 -14  -3   94.89   17.25
  -2 -14   3  104.81   13.60
  -2 -14   2   65.29   10.46
   2  14  -2   57.76   13.17
  -2  14   2   56.56   14.24
   2  14  -2   63.77   10.33
  -2  14   2   61.57    9.81
   2 -14  -2   58.52   13.52
   2 -14  -2   79.63   11.50
   2  14  -2   64.82    9.74
  -2  14   2   74.47    9.80
  -2  14   2   64.22    9.61
  -2 -14   2   59.61    9.78
   2 -14  -2   69.78   10.71
  -2 -14   1  151.12   21.85
   2  14  -1  163.41   22.19
   2  14  -1  108.57   23.64
   2 -14  -1  215.34   23.16
  -2  14   1  150.19   22.04
  -2 -14   1  178.03   22.85
  -2  14   1  170.21   21.99
  -2  14   1  174.03   22.01
  -2 -14   1  171.70   22.33
  -2  14   1   91.06   24.60
   2 -14  -1  194.17   22.53
  -2 -14   1  173.81   22.11
  -2  14   0   45.15    7.46
   2  14   0   40.25   10.21
   2 -14   0   50.04    8.44
  -2 -14   0   50.47    8.83
   2  14   0   28.90    6.98
   2  14   0   42.42    7.57
  -2  14   0   49.22    7.61
  -2 -14   0   41.27    7.02
  -2  14   0   44.91    7.58
   2 -14   0   40.18   11.81
  -2 -14   0   44.31    8.30
  -2 -14  -1  292.68   37.29
  -2 -14  -1  355.12   37.73
  -2  14  -1  339.12   37.82
  -2 -14  -1  331.73   38.53
  -2  14  -1  338.63   37.78
   2 -14   1  259.54   37.10
   2  14   1  247.79   37.46
   2  14   1  245.60   38.67
  -2  14  -1  302.28   37.82
  -2  14  -1  255.81   39.71
   2  14   1  261.31   37.39
  -2 -14  -2   75.40   10.54
  -2 -14  -2   83.64   11.95
   2 -14   2   50.09    9.18
  -2  14  -2   71.71   10.27
   2  14   2   54.06    9.64
  -2 -14  -2   73.90   10.69
   2 -14   2   82.96   10.90
  -2  14  -2   77.24   10.49
   2 -14   3  225.94   34.26
  -2 -14  -3  303.62   34.78
  -2  14  -3  306.01   34.99
  -2 -14  -3  304.46   35.77
  -2 -14  -3  300.85   34.88
   2  14   3  204.45   34.43
   2 -14   3  312.31   35.03
  -2  14  -4   -4.75    6.10
  -2 -14  -4   -1.53    6.07
   2 -14   4   -3.56    6.00
  -2 -14  -4   -3.01    8.13
  -2 -14  -4    0.25    6.44
   2 -14   5  372.26   50.26
  -2 -14  -5  391.19   50.12
  -2 -14  -5  414.96   50.33
  -2  14  -5  387.62   50.35
  -2  14  -5  370.09   50.30
  -2 -14  -6    4.05    9.11
  -2  14  -6    1.79    6.72
  -2 -14  -6   11.68    7.39
   2 -14   6    2.82    6.65
  -2 -14  -6    1.21    6.74
  -2  14  -6   13.03    7.66
  -2 -14  -6    9.47    6.00
  -2 -14  -7  420.38   53.93
  -2 -14  -7  326.27   52.33
  -2  14  -7  403.46   52.70
  -2 -14  -7  472.54   52.70
  -2 -14  -7  444.12   52.65
  -2  14  -7  388.41   52.71
  -2 -14  -8  147.72   22.77
  -2  14  -8  180.77   23.46
  -2 -14  -8  192.80   23.23
  -2 -14  -8  167.00   22.96
  -2  14  -8  129.40   22.73
  -2 -14  -8  173.32   24.80
  -2 -14  -9  105.26   22.66
  -2  14  -9  121.50   20.69
  -2  14  -9  160.56   21.68
  -2 -14  -9  168.62   21.06
  -2  14 -10   13.91   11.13
  -2  14 -10   12.65    9.06
  -2 -14 -10   23.08   11.95
  -2 -14 -11  214.27   33.63
  -2  14 -11  270.94   33.81
  -2  14 -11  241.07   34.61
  -2 -14 -11  279.76   35.68
  -2  14 -12   -2.06   10.14
  -2  14 -12    9.22   10.39
  -2 -14 -12    6.02    7.94
  -2 -14 -12   13.38   11.41
  -2 -14 -12   17.03    7.44
  -2  14 -13  166.91   20.89
  -2 -14 -13  121.45   20.12
  -2 -14 -13  118.57   20.20
  -2  14 -13  147.34   21.65
  -2  14 -14   -4.73    9.07
  -2  14 -14   -1.87   10.13
  -2  14 -14    9.56    7.46
  -2 -14 -14   14.42    8.51
  -2 -14 -14    5.93    7.91
  -2  14 -15   58.16    8.96
  -2  14 -15   43.66   10.42
  -2 -14 -15   21.58    9.50
  -2 -14 -15   36.34   10.45
  -2  14 -15   45.72   10.98
  -2 -14 -16    3.38    6.03
  -2  14 -16   -3.58    7.25
  -2  14 -16    8.27    5.50
  -2  14 -16   -1.68    8.17
  -2 -14 -16  -15.42    8.89
  -2 -14 -17    8.90    4.78
  -2  14 -17   10.76    4.34
  -2 -14 -17   13.23    7.91
   2  16 -17    2.33    6.26
   2  16 -16   17.52    5.36
   2 -16 -16   10.69    6.01
   2  16 -16    7.16    8.59
   2 -16 -15    7.24    8.08
   2 -16 -15   -4.23    6.12
   2  16 -15   -4.41    8.79
   2  16 -15   -0.80    5.68
   2  16 -14    8.22    9.74
   2  16 -14    5.82    6.24
   2 -16 -14   -0.62    9.51
   2 -16 -14    1.69    7.01
   2  16 -14    0.32    7.40
   2 -16 -13    0.34    5.16
   2 -16 -13   15.19    7.99
   2 -16 -13   10.73   11.44
   2  16 -13    3.62    8.40
   2  16 -13    5.39    6.76
   2  16 -13   -9.14    9.11
   2  16 -13    8.89   10.91
   2  16 -12    1.02    9.66
   2  16 -12   10.32    7.34
   2 -16 -12    2.54    7.75
   2 -16 -12  -10.86   11.30
   2 -16 -11   -1.04    8.23
  -2 -16  11    2.11    7.28
   2  16 -11    0.50    9.37
   2  16 -11   -7.51    7.27
   2 -16 -11   -6.42   12.04
   2 -16 -11  -17.54   12.74
   2 -16 -11   -0.36    7.92
   2 -16 -10    4.00   11.93
   2  16 -10    8.59    7.65
   2  16 -10   -0.49   10.73
  -2 -16  10   -3.08    7.94
   2 -16 -10    7.47    8.20
   2 -16 -10    4.33   13.85
  -2 -16   9   -0.29    8.31
   2  16  -9   -0.81    7.49
   2 -16  -9   -3.36    8.63
   2 -16  -9   -9.60   14.24
   2 -16  -9   -9.34   12.73
   2  16  -9   -0.91   10.21
  -2 -16   8    1.71    8.40
   2 -16  -8   -2.97   11.17
   2 -16  -8   13.22   13.59
   2  16  -8    2.95    9.25
   2  16  -8   -0.26    7.01
   2 -16  -8    6.25    8.87
  -2 -16   7    7.86    8.24
  -2 -16   7    5.46    6.34
   2  16  -7    5.95    6.74
   2 -16  -7   -6.47   14.60
   2 -16  -7    1.22    6.73
   2  16  -7    6.50    8.64
   2 -16  -7   -7.82    7.04
   2 -16  -6   50.84   14.16
   2 -16  -6   89.44   13.48
   2 -16  -6   82.38   11.81
   2 -16  -6   82.52   12.28
   2 -16  -6   30.75   16.57
  -2 -16   6   64.81   11.53
   2  16  -6   50.65   12.39
  -2 -16   6   68.07   12.58
   2  16  -6   73.36   11.18
  -2 -16   5   19.68    8.09
   2 -16  -5   25.67    9.06
   2 -16  -5    7.98    7.48
  -2 -16   5    8.99    7.22
   2 -16  -5   22.33   13.43
   2  16  -5    6.29    5.68
   2 -16  -5    5.19    7.04
  -2 -16   4  125.48   19.18
   2 -16  -4  173.60   20.29
   2 -16  -4  120.32   22.87
   2 -16  -4  149.95   19.51
   2 -16  -4  161.87   19.75
   2  16  -4  112.88   18.42
   2 -16  -3    0.64   11.19
   2 -16  -3   -3.22    8.43
  -2 -16   3    7.26    7.06
  -2  16   3    0.25    4.74
   2 -16  -3   11.16    7.13
   2 -16  -3    1.07    6.73
   2 -16  -3    3.41    7.32
   2 -16  -2  217.52   28.62
   2 -16  -2  249.21   28.39
  -2 -16   2  206.48   28.42
   2 -16  -2  181.83   30.78
   2 -16  -2  184.28   28.98
  -2  16   2  202.93   27.98
  -2 -16   2  211.29   28.56
   2 -16  -2  222.58   28.72
   2 -16  -1    4.28    7.76
   2 -16  -1    8.57    6.90
  -2 -16   1   -4.22    6.64
  -2 -16   1   -4.48    7.58
   2 -16  -1    8.34    6.43
  -2 -16   1   -4.67    6.64
   2 -16  -1   -0.23    7.37
  -2  16   1    8.65    5.33
   2 -16   0  157.23   24.96
  -2 -16   0  202.47   25.04
  -2  16   0  181.07   24.76
   2 -16   0  193.05   25.22
  -2 -16   0  194.04   25.78
  -2  16  -1   69.24   11.13
  -2 -16  -1   72.09   12.02
  -2 -16  -1   63.54   12.32
  -2 -16  -2  422.95   54.39
  -2 -16  -2  436.86   54.41
   2 -16   2  419.73   54.59
  -2 -16  -2  389.84   55.10
  -2  16  -2  418.60   54.44
  -2 -16  -3   15.14    7.69
  -2  16  -3    1.38    6.53
  -2 -16  -3   -2.21    9.23
   2 -16   3   10.68    7.13
  -2 -16  -3    7.22    7.73
  -2 -16  -4  367.45   44.02
  -2 -16  -4  342.21   43.78
   2 -16   4  305.19   43.89
  -2 -16  -4  317.06   44.94
  -2  16  -5    3.04    7.18
   2 -16   5    3.95    7.60
  -2 -16  -5   -0.63    9.91
  -2  16  -5   17.10    7.50
  -2 -16  -5   -0.31    8.09
  -2 -16  -5    1.32    7.45
  -2  16  -6  257.69   35.21
  -2  16  -6  297.16   34.44
  -2  16  -6  251.56   34.99
  -2 -16  -6  280.53   35.21
  -2 -16  -6  214.97   34.73
  -2 -16  -7   24.07   12.61
  -2 -16  -7   44.61    9.41
  -2  16  -7   11.65    8.84
  -2  16  -7   23.25    9.07
  -2 -16  -7   35.94    9.87
  -2  16  -7   26.97    8.30
  -2 -16  -7   20.98    7.62
  -2  16  -8  439.55   47.41
  -2 -16  -8  305.50   47.77
  -2 -16  -8  355.53   47.89
  -2 -16  -8  330.74   49.36
  -2  16  -8  359.60   48.11
  -2 -16  -8  408.48   48.17
  -2  16  -8  308.74   47.91
  -2 -16  -9    4.85    7.78
  -2  16  -9   -1.35    9.26
   2 -16   9    6.89    7.22
  -2  16  -9    5.65    7.84
  -2 -16  -9    0.77   12.78
  -2 -16  -9   10.93    9.91
  -2 -16 -10  125.34   20.18
  -2  16 -10   90.32   17.87
  -2  16 -10  109.42   16.02
  -2  16 -11    3.83    7.44
  -2  16 -11   13.49    9.88
  -2  16 -12  113.10   17.05
  -2 -16 -12   92.83   18.27
  -2  16 -12  120.96   14.48
  -2 -16 -12   78.25   15.35
  -2 -16 -12   66.82   14.56
  -2 -16 -13   -1.38    8.22
  -2  16 -13   14.15    6.80
  -2  16 -13    4.91    8.94
   2 -16  13    6.86    6.64
  -2 -16 -13   -0.41    7.31
  -2 -16 -14   42.82   11.01
  -2  16 -14   50.48   11.80
  -2 -16 -14   40.09   10.62
  -2  16 -14   64.38    9.39
  -2 -16 -15   -5.75    6.47
  -2  16 -15    4.50    5.07
  -2  16 -15    1.68    8.01
  -2 -16 -15   14.87    8.02
  -2 -16 -16   11.10    7.83
  -2  16 -16   25.51    7.38
  -2 -16 -16    9.77    4.94
  -2  16 -16    6.57    4.29
   2 -18 -16    2.69    4.53
   2  18 -16   14.43    6.24
   2 -18 -15    4.41    5.49
   2  18 -15    4.81    7.41
   2  18 -14    4.62    5.62
   2 -18 -14    5.63    6.41
   2  18 -14    2.94    8.19
   2 -18 -14   -1.68    9.42
   2  18 -13    4.52    7.88
   2 -18 -13   -2.75    5.06
   2 -18 -13    2.01   11.06
   2  18 -13    5.14    6.18
   2  18 -13   -3.20    8.05
   2  18 -13   15.47    9.21
   2 -18 -12   -6.86    7.64
   2  18 -12    6.31    9.78
   2  18 -12    0.25    6.49
  -2 -18  12    6.19    6.75
   2 -18 -12   19.55   11.80
   2 -18 -11    1.03    8.31
  -2 -18  11    0.53    7.60
   2 -18 -11   -6.58    7.71
   2  18 -11    2.79    9.69
   2 -18 -11   -1.60   12.09
   2  18 -11    4.47    6.90
   2 -18 -10    4.94   13.04
  -2 -18  10   10.22    8.34
   2 -18 -10   11.65    8.89
   2  18 -10   12.47    7.35
   2  18 -10   19.48   10.22
   2 -18 -10    9.88   13.30
   2 -18  -9   12.01   13.67
  -2 -18   9    0.31    8.67
   2 -18  -9   15.61   12.50
   2  18  -9   16.09    9.73
   2  18  -9    1.09    6.67
   2 -18  -9    9.62    9.10
   2 -18  -8   37.04   15.75
   2  18  -8   18.88    7.61
  -2 -18   8   32.32    9.97
   2  18  -8   13.90   10.02
   2 -18  -8   40.86    9.68
  -2 -18   7   15.97    7.48
   2 -18  -7   25.26   12.68
  -2 -18   7    8.52    9.39
   2  18  -7   18.93    7.36
   2 -18  -7   16.91    7.46
   2 -18  -7   23.26   15.88
   2 -18  -7   13.11    8.46
   2 -18  -7   11.97    9.83
  -2 -18   6    4.37    9.62
   2  18  -6   12.42    6.42
  -2 -18   6   10.21    7.73
   2 -18  -6    4.66    7.75
   2 -18  -6   34.61   15.53
   2 -18  -6    8.70   11.37
   2 -18  -6   -0.98    8.30
  -2 -18   5   15.10    9.12
   2 -18  -5    6.12   11.06
   2 -18  -5    8.14    7.95
   2 -18  -5    7.57   15.62
  -2 -18   5   11.05    8.17
   2 -18  -5   16.30    8.87
  -2 -18   4   -9.40    7.73
   2 -18  -4   -4.35    8.83
   2 -18  -4   -0.74   13.47
   2 -18  -4    3.18    9.51
   2 -18  -4   -4.89    8.26
   2 -18  -3   47.12   10.17
   2 -18  -3   53.91   10.87
   2 -18  -3   37.85   11.38
   2 -18  -3   39.86    9.66
  -2 -18   3   43.88   10.27
   2 -18  -2  121.75   21.07
   2 -18  -2  153.27   21.08
   2 -18  -2  164.40   20.78
   2 -18  -2  153.57   20.53
  -2 -18   2  138.37   20.38
  -2 -18   2  149.29   20.74
  -2  18   2  126.18   19.72
  -2 -18   1  269.92   36.63
  -2 -18   1  263.10   37.23
   2 -18  -1  347.47   37.08
  -2 -18   1  283.57   36.67
   2 -18  -1  216.97   36.70
  -2  18   1  237.62   36.07
   2 -18  -1  325.88   36.59
   2 -18  -1  276.42   36.72
  -2  18   0  274.59   37.12
   2 -18   0  269.89   37.45
   2 -18   0  319.61   37.48
  -2 -18   0  299.27   37.50
   2 -18   0  249.41   37.47
  -2 -18   0  258.53   38.20
   2 -18   0  293.18   37.52
  -2 -18  -1  294.27   35.02
  -2  18  -1  243.15   34.82
  -2 -18  -1  242.65   36.02
   2 -18   2   58.04   11.98
  -2 -18  -2   63.88   12.38
  -2  18  -2   57.51   11.45
  -2 -18  -2   62.09   12.38
  -2 -18  -2   73.34   13.44
   2 -18   3  193.27   29.47
  -2  18  -3  200.43   29.26
  -2 -18  -3  236.07   29.64
  -2 -18  -3  216.24   30.81
  -2 -18  -3  235.06   29.71
  -2  18  -4   17.25    8.41
  -2 -18  -4   19.33    9.87
  -2 -18  -4   22.30   11.74
  -2 -18  -4   14.26    8.86
  -2 -18  -4   11.72    8.89
   2 -18   4   14.98    8.64
  -2 -18  -5  138.14   19.93
  -2 -18  -5  119.77   21.94
  -2 -18  -5  127.88   19.43
  -2 -18  -6   38.28    8.97
  -2 -18  -6   35.87   11.06
  -2  18  -6   27.96   10.37
  -2 -18  -6   32.95   13.64
  -2 -18  -7  221.67   26.68
  -2  18  -7  215.25   26.29
  -2 -18  -7  115.84   25.46
  -2  18  -7  196.42   25.06
  -2  18  -7  211.91   26.67
  -2 -18  -7  187.35   26.55
   2 -18   7  195.33   25.99
   2 -18   8  159.01   23.86
  -2 -18  -8  173.54   24.81
  -2 -18  -8  171.89   27.53
  -2 -18  -8  141.64   24.43
  -2  18  -8  215.22   24.92
  -2  18  -8  173.48   23.46
  -2 -18  -8  187.78   25.23
  -2 -18  -9  116.11   20.22
  -2 -18  -9   83.94   16.32
  -2  18  -9  110.15   15.08
   2 -18   9   87.33   15.16
  -2  18  -9   88.80   16.71
  -2 -18  -9  138.89   17.21
  -2 -18 -10   65.59   16.31
   2 -18  10   55.60   12.13
  -2  18 -10   57.11   10.41
  -2  18 -10   83.96   13.02
  -2 -18 -10   39.11   11.83
  -2 -18 -11  137.31   22.86
   2 -18  11  119.54   19.40
  -2  18 -11  138.65   18.67
  -2  18 -11  140.32   20.42
   2 -18  12    0.47    7.29
  -2 -18 -12    4.22    7.20
  -2  18 -12  -11.28    6.01
  -2  18 -12    6.92    9.15
  -2 -18 -13   16.62    7.14
  -2  18 -13    3.17    5.28
  -2  18 -13    4.01    8.08
  -2 -18 -14   17.96    7.26
  -2 -18 -14    6.70    7.47
  -2  18 -14   19.86    4.98
  -2  18 -14   15.15    8.29
  -2 -18 -15   16.18    7.22
  -2  18 -15    9.66    4.11
   2 -20 -15    1.29    4.52
   2 -20 -14    6.36    5.81
   2  20 -14    9.33    6.68
   2 -20 -14   -0.92    8.91
   2 -20 -13    1.76   10.48
   2  20 -13   -2.73    7.41
   2  20 -13   10.66    6.82
   2  20 -13    9.67    7.54
   2 -20 -13   -3.77    6.36
   2 -20 -12    6.81   11.00
   2  20 -12   21.27    8.48
  -2 -20  12    9.36    5.83
   2  20 -12    3.44    8.39
   2 -20 -12    8.28    7.64
   2  20 -12    6.54    8.28
   2 -20 -11   16.52   12.28
  -2 -20  11    4.78    7.58
   2  20 -11   -0.76    8.52
   2 -20 -11    0.96    7.47
   2 -20 -10   16.94    8.78
   2 -20 -10    5.57   12.17
   2  20 -10   -6.27    8.43
  -2 -20  10   11.13    8.30
   2 -20  -9   11.67    9.18
  -2 -20   9    4.65    8.59
  -2 -20   8   38.22    8.18
  -2 -20   8   28.41   10.78
   2 -20  -8   37.50   14.50
   2 -20  -8   36.73   10.34
   2 -20  -7   17.82    9.23
   2 -20  -7   15.18   12.79
   2 -20  -7   29.10    8.70
  -2 -20   7    7.08    9.64
  -2 -20   7   15.78    7.63
  -2 -20   6   22.85    8.40
   2 -20  -6   18.08    7.97
   2 -20  -6   28.47   13.17
  -2 -20   6   15.05   10.39
   2 -20  -6   -2.87    8.95
   2 -20  -5   19.44    8.75
   2 -20  -5    9.53   11.51
  -2 -20   5   26.82    9.09
   2 -20  -5   28.45    9.94
  -2 -20   4    2.73    8.63
   2 -20  -4   14.61    8.89
   2 -20  -4   -2.08   10.72
   2 -20  -4    5.63    9.75
   2 -20  -3  107.28   16.87
   2 -20  -3  122.17   17.95
   2 -20  -3  110.70   17.24
  -2 -20   3  106.68   17.00
   2 -20  -3   97.26   18.27
  -2  20   2  194.26   30.43
   2 -20  -2  171.06   31.71
  -2 -20   2  230.72   31.47
  -2 -20   2  227.61   31.27
   2 -20  -2  280.37   31.19
   2 -20  -2  244.92   31.41
   2 -20  -2  266.63   31.72
   2 -20  -1    9.88    9.25
   2 -20  -1   13.05    9.08
  -2  20   1    4.48    6.88
  -2 -20   1    9.85   10.12
   2 -20  -1    4.99    8.74
   2 -20  -1    6.07   10.43
  -2 -20   1   -3.25    9.06
  -2  20   0   69.52   12.27
  -2 -20   0   54.31   13.74
   2 -20   0   71.99   14.64
   2 -20   0   74.08   13.31
   2 -20   0   91.03   13.80
  -2 -20  -1   58.75   13.03
  -2 -20  -1   47.60   14.10
   2 -20   1   64.40   12.72
  -2  20  -1   60.45   11.53
   2 -20   2   91.02   14.08
   2 -20   2   62.12   14.19
   2 -20   2   55.11   12.91
  -2 -20  -2   65.11   13.84
  -2  20  -2   64.73   12.28
  -2 -20  -2   72.71   13.90
  -2 -20  -2   63.02   14.88
   2 -20   3  133.43   21.67
  -2  20  -3  156.63   21.76
   2 -20   3  119.56   22.27
  -2 -20  -3  157.21   24.11
  -2 -20  -3  194.84   22.62
  -2 -20  -3  140.65   21.65
  -2 -20  -3  155.32   22.01
   2 -20   3  133.88   22.13
   2 -20   4   -4.06   10.07
  -2 -20  -4    5.21   12.25
  -2 -20  -4  -16.69    9.82
  -2  20  -4    6.03    9.03
  -2 -20  -4    7.09    8.96
  -2 -20  -4   -4.35    9.71
   2 -20   4   -0.35   11.15
   2 -20   5   63.64   13.31
  -2 -20  -5   66.80   13.56
  -2 -20  -5   72.93   16.29
   2 -20   6   25.48    9.57
  -2 -20  -6   40.07   14.00
  -2 -20  -6   41.97   10.88
  -2 -20  -6   14.67    7.78
  -2 -20  -7  114.47   15.10
  -2 -20  -7   63.64   13.49
   2 -20   7   80.64   15.40
   2 -20   7   77.91   13.84
   2 -20   8  137.64   21.66
  -2 -20  -8  154.25   22.73
   2 -20   8  158.98   22.82
  -2 -20  -8  124.22   22.20
  -2 -20  -8  218.54   23.12
  -2 -20  -9   48.18   10.76
  -2  20  -9   50.67   10.68
   2 -20   9   44.25   11.47
  -2 -20  -9   71.97   15.98
   2 -20   9   32.61    9.08
  -2 -20  -9   69.02   12.58
  -2 -20 -10   66.43   18.29
  -2  20 -10   64.00   11.10
  -2  20 -10   93.15   13.29
  -2 -20 -10   69.98   13.40
   2 -20  10   84.98   13.19
  -2 -20 -11   63.48   11.37
  -2  20 -11   73.02   11.55
  -2  20 -11   55.44    9.20
   2 -20  11   67.67   11.21
  -2 -20 -11   41.63   10.86
  -2 -20 -12   14.72    7.08
  -2  20 -12   -2.02    4.40
  -2  20 -12   -5.17    7.33
   2 -20  12   -2.59    6.31
  -2 -20 -13    9.94    6.98
  -2  20 -13   31.00    7.60
  -2 -20 -14   -0.21    5.12
   2 -22 -14    7.77    4.42
   2 -22 -13   13.38    9.29
   2 -22 -13    6.67    5.38
   2  22 -13   11.28    6.14
   2  22 -12   -4.47    7.25
   2 -22 -12    6.25   10.43
   2 -22 -12   -2.01    4.48
   2 -22 -12   10.35    6.41
   2  22 -12   -2.16    6.75
   2 -22 -11   -0.65   11.16
  -2 -22  11    0.86    6.65
   2  22 -11   -7.57    8.66
   2 -22 -11   -2.46    6.64
  -2 -22  10    3.11    7.78
   2 -22 -10   14.43    8.62
   2 -22  -9    5.95    8.65
  -2 -22   9   -6.70    8.28
   2 -22  -8   -5.40   12.48
  -2 -22   8   -0.32    9.26
   2 -22  -8   -1.60    8.73
   2 -22  -7   13.80    9.66
   2 -22  -7   -5.06    8.23
  -2 -22   7    4.68    7.18
   2 -22  -7   23.99   12.66
  -2 -22   7    0.34    9.43
   2 -22  -6   38.81   12.77
   2 -22  -6   42.81   11.29
   2 -22  -6   28.10   10.21
  -2 -22   6   24.14   11.21
  -2 -22   6   31.18    9.06
   2 -22  -5    5.89   11.46
  -2 -22   5   18.22    8.47
   2 -22  -5    6.52    9.41
   2 -22  -4   73.85   13.71
  -2 -22   4   61.24   12.13
   2 -22  -4   44.00   11.44
   2 -22  -4   45.44   12.21
   2 -22  -3   12.47   10.42
   2 -22  -3    1.80    8.55
  -2 -22   3    6.72    9.82
   2 -22  -3   10.62   10.04
  -2 -22   3    3.31   10.84
   2 -22  -3    5.74    8.27
   2 -22  -2   60.71   11.52
   2 -22  -2   37.00   11.89
   2 -22  -2   40.59   12.83
   2 -22  -2   63.41   11.56
  -2 -22   2   54.10   12.14
  -2 -22   2   50.78   13.22
   2 -22  -1    5.29    9.80
  -2 -22   1   -1.57    9.06
   2 -22  -1   -1.32    9.19
  -2 -22   1   10.78   10.31
   2 -22  -1   -7.32    8.76
   2 -22  -1    7.00    8.70
   2 -22   0  100.59   18.26
   2 -22   0  128.55   17.60
  -2 -22   0  113.98   18.16
   2 -22   0   88.95   17.40
  -2 -22  -1   28.48   10.96
   2 -22   1   13.14   10.03
  -2 -22  -2  208.38   29.47
  -2 -22  -2  178.69   31.05
   2 -22   2  228.07   29.76
  -2 -22  -2  226.26   29.94
  -2 -22  -2  218.88   30.22
  -2 -22  -3    8.77    9.24
  -2 -22  -3   -0.42   10.59
  -2 -22  -3    2.14    9.70
   2 -22   3    4.29   10.35
  -2 -22  -3   14.10   12.16
   2 -22   3    4.96   10.67
  -2 -22  -4   98.11   17.57
  -2 -22  -4  121.75   18.27
  -2 -22  -4   90.67   20.34
  -2 -22  -4  107.31   17.45
   2 -22   4  115.08   18.03
   2 -22   4  126.77   18.59
  -2 -22  -5    4.96   10.08
  -2 -22  -5   -0.79   12.97
  -2 -22  -5   12.81   10.17
   2 -22   5    0.73    8.98
  -2 -22  -5   11.27    7.32
   2 -22   6  168.88   20.59
  -2 -22  -6  205.57   24.74
  -2 -22  -6  103.11   19.69
  -2 -22  -6  195.64   21.53
  -2 -22  -6  103.36   19.77
  -2 -22  -7   17.59   13.95
  -2 -22  -7    2.68    9.82
  -2 -22  -7    1.79    6.93
   2 -22   7   -0.33    9.62
   2 -22   7   13.42    7.96
   2 -22   8  103.77   15.55
  -2 -22  -8  143.18   17.59
   2 -22   8  105.31   16.57
  -2 -22  -8  110.24   17.21
  -2 -22  -8   74.22   15.67
   2 -22   9   -1.13    8.23
   2 -22   9    3.58    5.87
  -2 -22  -9    2.12    6.78
   2 -22  10   13.52    7.81
  -2 -22 -10    7.94    6.83
  -2 -22 -11    8.26    6.57
  -2 -22 -11   -7.32    6.44
   2 -22  11   -0.20    6.50
  -2 -22 -12   25.70    7.39
  -2 -22 -12   17.63    7.44
   2 -22  12   29.80    5.82
  -2 -22 -13   -4.77    4.96
  -2 -22 -13    7.95    5.71
   2 -24 -12   15.38    4.92
   2  24 -12    5.13    6.16
   2  24 -11   -7.30    6.95
   2  24 -11    7.85    6.31
  -2 -24  11    7.12    5.05
   2  24 -10    0.38    8.09
  -2 -24  10    6.72    7.01
   2 -24  -9   -2.52   11.22
  -2 -24   9   -2.50    7.58
   2 -24  -9   -5.60    6.57
   2 -24  -9    6.23    7.98
  -2 -24   8    0.28    8.39
   2 -24  -8   -4.66   10.83
   2 -24  -7    2.73   11.17
  -2 -24   7   16.46    9.82
  -2 -24   7    0.52    6.76
   2 -24  -7   -0.88    7.85
   2 -24  -7   12.36    8.88
  -2 -24   6    0.33    9.21
  -2 -24   6  -10.98    7.81
   2 -24  -6   -2.05   10.63
   2 -24  -6   11.43    8.75
   2 -24  -6    4.75    9.13
  -2 -24   5   18.93    8.57
   2 -24  -5    6.53    9.09
   2 -24  -5    5.29    9.82
   2 -24  -5   10.77   10.56
  -2 -24   4   19.63    9.34
   2 -24  -4   14.27   10.06
   2 -24  -4   17.92    9.77
   2 -24  -3   46.01   11.60
  -2 -24   3   54.30   11.61
  -2 -24   3   36.58   12.45
   2 -24  -3   43.65   11.56
   2 -24  -2    0.57    8.43
   2 -24  -2  -22.42    9.88
   2 -24  -2    8.34    8.65
  -2 -24   2   -8.07   10.20
  -2 -24   2   -0.74   10.76
  -2 -24   1   52.57   12.99
   2 -24  -1   65.29   13.33
  -2 -24   1   46.30   10.35
  -2 -24   1   45.87   13.10
   2 -24  -1   64.56   11.78
  -2 -24   0    9.11    7.59
  -2 -24   0   21.62   10.58
   2 -24   0    7.66    9.51
   2 -24   0    1.61   10.65
  -2 -24  -1   34.32    8.92
  -2 -24  -1   19.78   10.76
  -2 -24  -2   14.89   10.53
   2 -24   2    8.22    9.59
  -2 -24  -2    8.55   10.41
  -2 -24  -2   25.25    8.72
  -2 -24  -3   61.20   14.15
  -2 -24  -3   94.36   15.02
   2 -24   3   72.33   14.39
   2 -24   3   75.67   14.43
  -2 -24  -3   79.23   13.59
  -2 -24  -4  -14.17   10.30
   2 -24   4   -4.64    9.03
  -2 -24  -4  -10.45    8.96
  -2 -24  -4    3.62    6.43
  -2 -24  -4   -8.10    5.76
   2 -24   4   -2.35    9.66
  -2 -24  -5   61.54   10.79
  -2 -24  -5   66.58   12.40
  -2 -24  -5   24.66    8.44
   2 -24   5   65.76   11.80
   2 -24   5   64.75   10.68
  -2 -24  -5   24.24    8.90
   2 -24   6    3.65    7.68
  -2 -24  -6    0.77    5.84
  -2 -24  -6    3.69   10.38
  -2 -24  -7   23.39   10.34
  -2 -24  -7   29.53    7.60
   2 -24   7   36.01    8.41
   2 -24   8    6.60    6.03
  -2 -24  -8    0.72    6.10
   2 -24   8    3.41    7.77
   2 -24   9   81.53   10.95
  -2 -24  -9   43.66   10.38
  -2 -24 -10   -2.71    5.67
  -2 -24 -10    0.31    5.27
   2 -24  10   14.91    6.28
  -2 -24 -11   25.36    6.78
  -2 -24 -11   19.58    6.69
   2 -24  11   37.07    6.31
  -2 -24 -12   -8.57    4.78
   2 -26 -11  -13.97    4.26
  -2 -26  10    4.90    4.71
   2  26 -10   -1.60    5.67
   2 -26 -10   -4.92    4.56
   2  26 -10    6.05    6.14
   2 -26  -9   -1.45    4.94
   2 -26  -9   12.96    9.00
  -2 -26   9    3.18    6.23
  -2 -26   8   14.83    7.44
   2 -26  -8   19.74    9.40
   2 -26  -8   11.21    7.04
   2 -26  -8    1.29    5.85
   2 -26  -7   20.77    9.56
  -2 -26   7    2.81    7.50
  -2 -26   7    2.71    5.39
   2 -26  -7   10.80    7.52
   2 -26  -6   22.42    7.76
   2 -26  -6    3.81    9.22
  -2 -26   6    8.20    6.87
   2 -26  -6   13.01    7.79
  -2 -26   5   -1.11    7.43
   2 -26  -5   -6.71    8.50
   2 -26  -5    9.97    8.21
   2 -26  -5    5.40    9.01
   2 -26  -4    4.69    8.78
  -2 -26   4    1.23    7.88
  -2 -26   4   -7.62    9.35
   2 -26  -4    6.61    8.70
   2 -26  -3    2.43    8.20
  -2 -26   3   14.74   10.08
  -2 -26   3    1.32    8.72
   2 -26  -3   -6.24    8.78
  -2 -26   3   -4.02    5.67
   2 -26  -2   22.12    9.82
   2 -26  -2   13.59    8.14
  -2 -26   2   25.71    9.29
  -2 -26   2   13.78    7.00
  -2 -26   1   39.96   10.71
   2 -26  -1   39.33   10.70
  -2 -26   1   39.78   10.79
   2 -26  -1   30.96    9.43
  -2 -26   1   22.46    8.01
   2 -26   0   59.30   13.12
  -2 -26   0   56.08   13.16
  -2 -26   0   50.09   11.44
  -2 -26  -1   32.20   10.48
   2 -26   1   32.05    9.69
  -2 -26  -1   21.34    8.29
  -2 -26  -2   11.85    9.85
  -2 -26  -2    5.22    9.83
  -2 -26  -2   18.30    8.19
   2 -26   2   27.92    9.10
  -2 -26  -3    7.72    6.46
  -2 -26  -3   21.81    8.25
   2 -26   3   20.38    9.15
  -2 -26  -3   15.75   10.73
   2 -26   3   21.44    8.76
   2 -26   4   19.38    8.52
  -2 -26  -4   24.66    9.78
  -2 -26  -4    3.92    4.67
   2 -26   4   18.37    8.78
  -2 -26  -4   14.17    8.26
  -2 -26  -4   -3.41    5.91
   2 -26   5   20.05    7.91
   2 -26   5   20.22    8.96
  -2 -26  -5   12.27    5.24
  -2 -26  -5   14.47    8.01
  -2 -26  -5   32.39    9.82
  -2 -26  -6   49.12    9.98
   2 -26   6   29.06    7.72
  -2 -26  -6   50.36    8.92
  -2 -26  -7   24.71    7.01
   2 -26   7   43.66    7.31
  -2 -26  -8   11.43    5.42
   2 -26   8   27.23    7.07
  -2 -26  -9    1.81    4.96
  -2 -26  -9    4.56    4.55
   2 -26   9   18.01    5.84
  -2 -26 -10    7.66    4.70
  -2 -26 -10    9.12    4.32
   2 -26  10   15.07    4.67
   2 -28  -8    1.52    3.46
   2  28  -8    4.59    5.69
  -2 -28   8    2.76    5.13
  -2 -28   7    4.48    6.13
   2  28  -7   -4.02    6.42
   2 -28  -7   -1.75    4.05
   2 -28  -7   -6.32    5.44
  -2 -28   6   18.53    5.28
   2  28  -6    2.36    6.59
   2 -28  -6    1.20    4.36
   2 -28  -6   17.35    6.28
   2 -28  -5  -17.83    6.40
   2 -28  -5   -4.75    4.68
  -2 -28   5   -4.18    5.82
   2  28  -5   -2.49    6.88
   2  28  -4   11.39    7.47
   2 -28  -4   20.88    7.58
  -2 -28   4   13.93    7.03
  -2 -28   4   12.48    8.09
   2 -28  -3    2.68    7.45
   2  28  -3    4.95    6.77
  -2 -28   3    7.18    7.98
  -2 -28   3    6.71    7.49
   2  28  -2    6.61    6.29
  -2 -28   2    6.39    7.72
   2 -28  -2   12.90    7.93
  -2 -28   2   11.25    8.39
   2 -28  -2   -0.28    6.82
  -2 -28   2    7.97    4.61
   2 -28  -1   30.04    8.89
  -2 -28   1   30.25    9.22
  -2 -28   1   33.77    8.88
  -2 -28   1   16.95    6.02
   2 -28  -1   22.49    7.54
   2 -28   0   25.66    8.54
   2 -28   0    9.01    7.08
  -2 -28   0    8.36    8.64
   2 -28   0   21.28    6.73
  -2 -28   0   13.33    6.04
   2 -28   1   15.33    7.51
  -2 -28  -1   18.36    6.31
  -2 -28  -2   38.58    9.90
  -2 -28  -2   20.11    7.23
   2 -28   2   47.99    9.06
  -2 -28  -2   48.84    8.15
   2 -28   3    5.46    7.14
  -2 -28  -3   15.75    8.80
   2 -28   3    2.02    7.47
  -2 -28  -3   15.56    6.31
  -2 -28  -4   24.50    9.01
  -2 -28  -4   35.53    7.79
   2 -28   4   32.80    8.02
   2 -28   4   27.22    7.79
   2 -28   5   -2.33    5.67
   2 -28   5   -6.83    6.95
  -2 -28  -5    3.55    7.76
  -2 -28  -5    7.25    6.00
   2 -28   6   26.18    6.60
   2 -28   6   15.37    5.28
   2 -28   8   12.80    4.56
  -2 -30   5   12.36    4.90
  -2 -30   4    3.58    5.41
   2 -30  -3   12.94    5.77
  -2 -30   3    8.39    6.27
  -2 -30   3   15.37    5.82
   2 -30  -3   30.58    5.45
   2 -30  -2   -0.17    4.74
  -2 -30   2    6.04    5.99
   2 -30  -2   -4.86    5.66
  -2 -30   1    5.74    4.30
  -2 -30   1   19.45    6.31
   2 -30  -1   10.97    5.90
   2 -30  -1    4.64    4.86
   2 -30   0   15.66    5.79
  -2 -30   0    1.36    3.86
   2 -30   0    4.09    4.46
  -2 -30  -1    6.70    6.51
   2 -30   1    7.17    4.14
   2 -30   2    3.07    3.71
  -2 -30  -2    6.24    6.24
   2 -30   2    4.82    4.60
   2 -30   2    6.95    5.28
   2 -30   3   36.44    6.19
  -2 -30  -3   24.42    7.15
   2 -30   3   17.99    6.05
   2 -30   4    4.76    4.02
   3   1 -20   10.49    7.51
   3   1 -19   -2.61    9.90
   3  -1 -19  -19.24   10.75
   3   1 -18    1.40   12.29
   3   1 -18    5.89    8.17
   3   1 -18    2.55    5.56
   3  -1 -18    1.81   11.58
   3  -1 -17    7.77   13.11
   3   1 -17   -1.06   12.60
   3   1 -17    0.88    9.77
   3   1 -16    7.90   13.66
   3  -1 -16    7.13    9.35
   3  -1 -16   11.46    9.09
   3  -1 -16   -1.10   13.51
   3   1 -16    9.31   10.47
   3   1 -15   22.20   11.02
   3  -1 -15   27.34   10.22
   3   1 -15   30.32   10.90
   3   1 -15   16.41   14.18
   3  -1 -15   14.97   10.61
   3  -1 -15   30.89   14.33
   3  -1 -14   63.07   15.45
   3   1 -14   36.56   15.26
   3   1 -14   60.51   11.63
   3  -1 -14   41.95   11.26
   3   1 -14   41.50   13.23
   3  -1 -14   62.15   12.71
   3  -1 -13   33.57   14.77
   3   1 -13   60.59   14.79
   3   1 -13   68.89   11.68
   3  -1 -13   72.48   11.81
   3  -1 -13   45.42   13.06
   3   1 -13   44.41   13.50
   3   1 -12  186.71   26.94
   3   1 -12  186.40   27.17
   3   1 -12  192.44   25.60
   3  -1 -12  207.98   26.58
   3  -1 -12  197.07   27.38
   3  -1 -12  170.72   25.45
   3   1 -11  337.60   40.38
   3   1 -11  306.27   41.06
   3  -1 -11  294.24   41.19
   3   1 -11  302.90   41.39
   3  -1 -11  324.38   41.02
   3  -1 -11  290.12   40.03
   3  -1 -10   17.95    8.88
   3   1 -10   24.50    7.79
   3  -1 -10    9.34    7.27
   3   1 -10   17.88    6.25
   3   1 -10    1.65    7.80
   3   1 -10   27.75    8.99
  -3  -1   9  588.26   52.00
   3   1  -9  557.88   52.47
   3   1  -9  521.92   52.61
   3  -1  -9  587.01   52.68
   3   1  -9  594.89   51.96
  -3   1   9  507.16   51.74
   3  -1  -9  518.48   52.40
   3  -1  -8  287.56   26.57
  -3   1   8  310.29   25.69
  -3  -1   8  339.27   25.92
   3   1  -8  263.35   28.18
   3   1  -8  296.85   26.58
   3   1  -8  283.47   26.40
   3   1  -7  826.60  125.80
  -3  -1   7 1035.26  125.08
  -3   1   7  993.23  125.01
  -3   1   6  225.08   27.68
   3  -1  -6  190.49   30.12
  -3  -1   6  216.19   27.67
   3   1  -6  177.68   29.17
  -3  -1   5  461.46   57.47
  -3   1   5  454.97   57.45
   3   1  -5  466.40   58.50
   3  -1  -5  374.64   58.56
  -3  -1   4  243.49   32.50
  -3   1   4  243.29   32.52
   3   1  -4  274.76   34.13
   3  -1  -4  226.94   34.12
  -3   1   4  244.12   32.03
  -3  -1   4  266.71   32.07
  -3  -1   3 2387.34  305.11
  -3   1   3 2348.95  305.34
  -3  -1   3 2340.32  305.32
  -3   1   3 3099.31  306.11
   3  -1  -3 2078.66  305.84
   3   1  -3 2583.74  305.94
   3   1  -3 2289.37  305.13
   3  -1  -3 2707.18  305.33
  -3  -1   2 1606.57  209.20
   3  -1  -2 1438.58  209.92
   3   1  -2 1819.46  210.00
  -3   1   2 1897.88  210.11
   3  -1  -2 1685.20  209.46
  -3  -1   1  157.31   20.32
   3  -1  -1  154.91   21.50
  -3   1   0  271.59   38.62
   3  -1   0  287.45   37.67
   3   1   0  272.95   38.56
  -3   1   0  305.52   37.02
   3  -1   0  214.43   39.19
  -3   1  -1 2297.56  279.85
   3   1   1 2042.94  279.70
   3  -1   1 2321.00  280.00
   3   1   2  383.48   60.14
  -3   1  -2  465.46   60.42
  -3  -1  -2  553.73   59.62
   3  -1   2  393.54   59.80
   3  -1   3  154.73   25.76
  -3   1  -3  195.59   25.44
  -3   1  -3  221.51   26.48
  -3  -1  -3  233.83   25.42
   3   1   3  184.31   26.44
   3  -1   3  182.11   25.35
   3  -1   4  395.40   61.43
   3   1   4  490.44   61.23
  -3   1  -4  468.12   61.17
  -3  -1  -4  459.59   61.08
   3  -1   4  474.01   61.24
  -3  -1  -4  534.94   61.22
  -3   1  -4  568.85   61.76
   3  -1   5  467.06   58.37
   3   1   5  444.42   58.47
   3  -1   5  380.66   58.70
   3   1   5  435.47   58.34
  -3  -1  -5  516.75   58.31
  -3  -1  -6  157.49   18.55
  -3  -1  -6  148.28   18.42
   3  -1   6   93.31   19.82
  -3   1  -6  135.83   18.69
   3  -1   6  140.60   18.72
   3   1   6  149.84   18.67
   3   1   6  119.39   19.03
   3   1   7  632.73   80.41
  -3   1  -7  653.38   80.38
  -3  -1  -7  662.29   80.60
  -3  -1  -7  733.45   80.32
   3  -1   7  644.94   80.48
  -3  -1  -7  630.82   80.54
   3   1   7  489.97   80.49
  -3  -1  -7  628.82   80.22
  -3   1  -7  641.66   80.61
  -3   1  -7  629.12   80.68
  -3  -1  -7  657.25   80.60
   3  -1   7  491.71   80.84
  -3   1  -7  603.83   80.71
  -3   1  -8   97.28   15.67
   3   1   8   80.39   15.78
  -3  -1  -8   98.41   15.21
  -3  -1  -8  110.02   15.12
  -3   1  -8  103.60   15.52
   3  -1   8   98.42   14.65
  -3  -1  -8  109.16   15.09
   3  -1   8  105.98   16.76
  -3  -1  -8  112.11   15.56
  -3  -1  -8  118.49   14.25
  -3   1  -8   99.50   15.64
   3   1   8  104.13   14.61
  -3   1  -8  104.66   14.59
  -3   1  -8  122.70   14.41
  -3   1  -9   40.38    8.19
   3   1   9   13.58    4.76
  -3   1  -9   21.77    7.86
  -3   1  -9   31.03    7.60
  -3  -1  -9   21.06    7.06
  -3  -1  -9   28.16    6.58
  -3  -1  -9   19.89    7.69
  -3   1  -9   13.88    8.14
  -3  -1  -9   16.95    7.88
  -3  -1 -10    5.93    6.74
  -3   1 -10    6.27    8.31
  -3   1 -10   -1.34    8.02
  -3   1 -10    3.04    8.67
  -3  -1 -10   -3.70    7.84
  -3   1 -10    1.80    8.17
  -3  -1 -10   11.29    7.75
  -3  -1 -10    5.81    7.06
  -3  -1 -11   11.91    8.53
  -3  -1 -11   31.16    9.93
  -3   1 -11   17.47    9.57
  -3  -1 -11   14.22    9.20
  -3   1 -11   15.97   11.07
  -3   1 -11   19.60    8.81
  -3   1 -11   20.54    9.80
  -3  -1 -11   30.69    9.12
  -3   1 -12   15.09   10.58
  -3   1 -12   19.89   10.52
  -3   1 -12   10.23    9.44
  -3   1 -12   20.85    8.61
  -3  -1 -12    6.68   10.42
  -3  -1 -12    9.83    9.41
  -3  -1 -12   13.05    9.81
  -3   1 -12   11.79   13.15
  -3  -1 -12   15.43   10.50
  -3   1 -13   -8.12   14.64
  -3   1 -13   -4.73   11.15
  -3  -1 -13   17.76    9.39
  -3  -1 -13   -1.76   10.94
  -3  -1 -13   -3.59   12.80
  -3   1 -13    1.41   10.51
  -3  -1 -13    5.66   10.83
  -3  -1 -14   -5.12   14.77
  -3   1 -14   -5.47   14.92
  -3   1 -14   -4.32    9.25
  -3  -1 -14   20.24    9.62
  -3  -1 -14   -8.05   11.50
  -3   1 -14  -10.98   11.83
  -3  -1 -15   10.15   11.21
  -3   1 -15   -0.55   10.75
  -3  -1 -15   -8.34    8.96
  -3  -1 -15    4.03   14.40
  -3   1 -15   -8.80    9.86
  -3   1 -16    7.19   11.59
  -3  -1 -16   18.02   11.71
  -3   1 -16    8.67    9.35
  -3  -1 -17    8.25   10.54
  -3   1 -17   21.89   11.47
  -3   1 -18   13.90    9.74
  -3  -1 -18    2.72    9.27
  -3   1 -19   -5.96    7.48
   3   3 -20    7.21    7.45
   3   3 -19    0.37   10.14
   3   3 -19   -0.77    7.15
   3  -3 -19  -11.99    9.85
   3   3 -19   -1.09    4.17
   3   3 -18   19.47   12.14
   3   3 -18   26.84    9.43
   3  -3 -18   30.54   12.18
   3   3 -18   10.05    6.23
   3   3 -17   19.68   12.62
   3  -3 -17   -9.11    7.94
   3   3 -17   10.78   10.55
   3  -3 -17    9.79   12.03
   3   3 -16   32.39   14.84
   3  -3 -16   32.67   14.16
   3   3 -16   32.16   11.94
   3  -3 -16   47.68   10.22
   3  -3 -15   19.13   12.71
   3  -3 -15   -3.64    8.28
   3   3 -15    1.60   10.17
   3  -3 -14    8.57    8.88
   3  -3 -14   26.48   13.07
   3   3 -14   13.40   12.02
   3  -3 -14   18.31    9.88
   3   3 -14   32.69   10.83
   3  -3 -13   -2.34    7.66
   3  -3 -13   -9.46    9.54
   3   3 -13   12.90    9.76
   3   3 -13    3.84   11.16
   3  -3 -13    9.34   11.77
   3   3 -12   35.80   11.64
   3  -3 -12   28.73   12.11
   3   3 -12   53.14   10.50
   3  -3 -12   55.32   10.43
   3   3 -11   37.68    8.89
   3  -3 -11   32.54    9.36
   3   3 -11   24.00   10.18
   3   3 -11   29.50   10.01
   3  -3 -11   36.75   10.58
   3  -3 -10  527.84   42.88
   3  -3 -10  536.08   42.47
   3   3 -10  569.94   42.14
   3   3 -10  488.23   42.83
   3   3  -9   21.53    7.16
   3   3  -9   20.76    7.16
  -3  -3   9   39.48    5.88
   3  -3  -9   24.97    6.93
   3  -3  -9   20.46    8.33
   3   3  -9   21.57    7.41
   3   3  -9   21.68    8.09
  -3   3   8 1092.33   99.04
   3   3  -8 1247.50   99.76
  -3  -3   8 1383.23   99.54
   3   3  -8 1298.50  100.99
   3   3  -8 1162.21   99.78
   3   3  -8 1113.86   99.82
   3   3  -8 1217.95   99.32
   3  -3  -8 1236.07   99.70
  -3  -3   7    8.32    4.90
   3   3  -7   11.37    6.24
  -3   3   7   15.50    3.98
   3   3  -7   25.73   11.08
   3   3  -6  408.29   52.29
  -3  -3   6  535.24   52.86
  -3   3   6  552.27   52.72
   3   3  -6  604.34   54.58
   3   3  -6  461.39   53.03
  -3   3   5  248.49   27.70
  -3   3   5  216.30   25.87
   3   3  -5  187.39   26.08
   3   3  -5  198.26   25.47
  -3   3   5  181.89   25.79
  -3  -3   5  238.40   25.99
  -3   3   5  193.55   25.31
  -3  -3   4   63.99    9.56
   3   3  -4   66.51    9.65
   3   3  -4   64.84    8.81
  -3   3   4   59.24   10.06
  -3  -3   4   73.11    9.03
  -3   3   4   68.25   13.17
  -3   3   4   60.38    9.85
  -3  -3   3    6.93    2.75
  -3   3   3    0.12    6.04
  -3   3   3   11.11    9.96
   3   3  -3    3.84    2.65
   3  -3  -3    7.21    6.03
  -3  -3   2 1950.86  251.17
  -3  -3   2 2074.44  251.06
  -3   3   2 1798.77  251.80
   3  -3  -2 2387.05  251.51
  -3   3   2 1861.95  251.29
   3   3  -2 1870.59  251.05
   3   3  -1  278.54   44.11
  -3  -3   1  335.60   44.12
  -3   3   1  406.65   44.10
  -3   3   1  336.68   44.76
  -3  -3   1  346.08   44.32
   3  -3  -1  431.13   45.50
  -3  -3   0 1394.35  186.48
  -3   3   0 1570.08  186.41
   3  -3   0 1426.85  186.87
  -3   3   0 1316.11  187.28
  -3  -3  -1   -0.98    4.23
  -3  -3  -1    1.10    3.28
  -3   3  -1    1.86    3.42
  -3   3  -1   -7.09   12.27
   3  -3   1    0.08    3.24
  -3   3  -2  825.55  106.09
   3  -3   2  810.95  106.02
  -3  -3  -2  862.08  106.04
  -3   3  -2  737.39  107.04
  -3   3  -2  932.46  106.33
  -3  -3  -2  852.36  106.03
   3  -3   2  712.91  106.60
  -3  -3  -3  147.52   18.26
   3  -3   3  118.72   20.12
  -3  -3  -3  145.71   18.28
  -3   3  -3  125.23   20.90
  -3   3  -3  132.75   18.47
   3   3   3  134.93   19.12
  -3  -3  -4   94.26   10.97
  -3   3  -4   62.17   13.92
  -3   3  -4   82.03   11.17
   3  -3   4   71.29   13.59
  -3  -3  -4   73.58   10.60
   3   3   4   64.86   11.82
  -3  -3  -4   91.51   10.96
  -3   3  -5  178.05   27.26
  -3  -3  -5  207.97   25.74
   3  -3   5  154.42   27.21
  -3  -3  -5  201.26   25.50
   3  -3   5  203.44   25.94
  -3  -3  -6   20.88    4.00
   3  -3   6   14.02    4.60
  -3   3  -6   12.23    5.43
   3  -3   6    4.84    9.64
  -3  -3  -6   19.30    3.39
  -3   3  -6   26.78    8.01
  -3   3  -7   96.26   13.45
  -3  -3  -7   92.16   13.61
  -3   3  -7  102.27   15.24
  -3   3  -7   80.45   14.64
  -3  -3  -7   96.69   12.50
   3  -3   7   84.11   15.85
   3  -3   7   98.05   13.36
  -3  -3  -7   98.40   13.36
  -3   3  -7   89.20   14.56
  -3  -3  -7  100.41   12.87
  -3  -3  -7   98.76   13.39
   3  -3   8  409.97   54.23
  -3  -3  -8  448.28   54.38
  -3   3  -8  404.66   54.87
   3  -3   8  437.89   54.36
  -3  -3  -8  426.62   54.25
  -3  -3  -8  469.16   54.45
   3  -3   8  393.04   55.14
  -3  -3  -8  435.85   54.34
  -3   3  -8  414.14   54.24
   3   3   8  334.26   54.30
  -3   3  -8  425.30   54.95
  -3   3  -8  438.77   54.67
  -3  -3  -8  448.78   54.55
   3  -3   9    0.24    5.58
  -3  -3  -9   -1.80    5.65
  -3   3  -9    3.66    5.86
  -3   3  -9  -15.78    9.89
  -3   3  -9    7.98    8.20
  -3  -3  -9   -2.66    6.30
  -3  -3  -9    3.46    5.14
  -3  -3  -9    0.58    6.83
  -3   3  -9    0.34    6.60
  -3   3  -9  -15.37    8.76
  -3  -3  -9    0.88    4.65
  -3   3 -10    3.55   11.24
  -3   3 -10   14.52   10.30
  -3  -3 -10   15.05    7.40
  -3  -3 -10   28.49    7.31
  -3  -3 -10   27.77    8.14
  -3   3 -10   23.10    9.23
  -3  -3 -10   28.64    7.85
  -3   3 -10   25.02    9.48
  -3   3 -10   31.58    7.59
  -3   3 -11   13.68    9.35
  -3  -3 -11    8.08    8.17
  -3  -3 -11    9.08    7.58
  -3   3 -11    3.95   13.83
  -3   3 -11    9.68    8.48
  -3  -3 -11   18.19    8.52
  -3  -3 -11   12.94    8.50
  -3   3 -11    6.88    9.94
  -3  -3 -12   -2.09   10.02
  -3   3 -12  -10.67   14.73
  -3   3 -12   16.10    9.53
  -3  -3 -12    6.23    8.48
  -3   3 -12   13.19   11.04
  -3  -3 -12    1.68    9.31
  -3   3 -12   -1.98    9.76
  -3   3 -13   10.19    8.44
  -3  -3 -13   10.92   10.73
  -3   3 -13    0.50   10.85
  -3   3 -13   -2.45   10.75
  -3  -3 -13    9.07   10.87
  -3  -3 -13   -3.56   10.96
  -3   3 -13   -1.78   14.38
  -3  -3 -14   -0.44   11.28
  -3  -3 -14   28.42   11.39
  -3   3 -14    2.82   10.86
  -3   3 -14   -0.55   11.25
  -3   3 -14   -0.51   10.59
  -3  -3 -14    8.44   12.92
  -3   3 -15   -7.66   11.66
  -3  -3 -15    0.51   10.66
  -3  -3 -15   -2.29   13.77
  -3   3 -15   -9.90    9.74
  -3  -3 -16    4.09   13.57
  -3   3 -16   -3.58   11.17
  -3  -3 -16   -1.42   11.35
  -3   3 -16   -3.56    9.41
  -3  -3 -17    3.61   10.94
  -3   3 -17   21.25   11.02
  -3   3 -17   16.92    8.62
  -3  -3 -18    7.88    7.24
  -3   3 -18    7.05    9.48
  -3  -3 -18   -0.60    9.14
  -3   3 -19    6.88    7.27
   3   5 -19    6.43    7.10
   3   5 -19    4.32    4.27
   3   5 -18   -3.57    8.97
   3   5 -18   10.19    5.89
   3  -5 -18    6.53   10.21
   3   5 -17    4.38    7.46
   3  -5 -17   28.82    7.90
   3   5 -17   28.48   10.85
   3  -5 -17   26.59   12.70
   3  -5 -16  -11.76    8.07
   3  -5 -16   -3.42   11.56
   3   5 -16   10.67   10.71
   3  -5 -15    9.58    8.13
   3  -5 -15   14.57   12.72
   3   5 -15    9.36   11.25
   3  -5 -14    7.10    7.88
   3   5 -14   19.97   12.09
   3   5 -14    9.41   13.22
   3  -5 -14   14.60   13.18
   3  -5 -13   13.72    6.00
   3   5 -13   17.53   13.10
   3  -5 -13   -8.49   14.30
   3  -5 -13   12.21   11.92
   3   5 -13   15.14   11.45
   3   5 -13    8.25   10.79
   3  -5 -12   26.29    6.20
   3   5 -12   29.37   10.66
   3  -5 -12   49.60   12.37
   3   5 -12   24.21   12.16
   3   5 -12    3.51   10.30
   3  -5 -12   -2.75   14.05
   3  -5 -11   92.22   12.05
   3   5 -11  114.75   15.73
   3  -5 -11  109.68   14.67
   3   5 -11  118.68   13.75
   3  -5 -11   -5.12   16.47
   3   5 -11  118.71   15.31
   3  -5 -10   -1.05    4.05
   3   5 -10    0.21    7.12
   3  -5 -10    0.31    7.84
   3   5 -10   -2.55    8.55
   3   5 -10   -8.60    9.35
   3   5 -10    7.86    8.32
   3   5  -9  575.70   78.30
   3   5  -9  531.85   78.30
   3   5  -9  653.19   77.95
   3  -5  -9  638.28   78.18
   3   5  -9  620.56   78.29
  -3   5   8   31.83    5.75
   3   5  -8   53.61    9.00
  -3   5   8   19.67    4.52
  -3   5   8   33.55    5.02
   3  -5  -8   49.71    8.20
   3   5  -8   60.17   12.18
  -3  -5   8   57.08    6.66
   3   5  -8   49.66    8.07
   3   5  -8   42.59    7.68
  -3   5   7  253.23   41.13
  -3  -5   7  404.33   41.40
   3   5  -7  298.68   41.50
  -3   5   7  329.56   40.85
   3   5  -7  306.74   40.70
   3   5  -7  368.97   41.72
  -3   5   6   24.34    3.63
  -3   5   6   32.40    7.31
   3   5  -6   29.08    4.29
  -3   5   6   18.23   10.63
  -3  -5   6   35.19    6.04
   3   5  -6   33.71    6.97
  -3   5   6   29.55    5.15
   3   5  -6   21.97    4.76
  -3  -5   5  418.06   46.70
  -3   5   5  325.89   46.22
   3   5  -5  368.49   46.33
  -3   5   5  372.36   47.92
  -3   5   5  330.44   46.94
  -3   5   5  408.73   46.66
   3   5  -5  354.12   46.84
   3   5  -5  399.66   46.68
  -3  -5   4   11.85    3.75
  -3   5   4    9.19    7.28
  -3   5   4    7.66    3.25
  -3   5   4    6.56    1.66
  -3   5   4   -0.75   10.01
   3   5  -4    8.18    2.70
  -3  -5   3  141.87   17.80
  -3   5   3  135.09   18.94
   3   5  -3  137.90   17.50
  -3   5   3  124.81   17.20
  -3   5   3  141.01   21.34
  -3  -5   3  161.90   17.66
   3   5  -2  686.13   94.89
  -3  -5   2  810.89   94.95
   3   5  -2  645.70   95.08
  -3  -5   2  733.30   95.01
  -3   5   2  772.42   94.78
  -3   5   2  712.41   96.45
   3  -5  -2  972.34   95.62
  -3   5   2  676.34   95.38
  -3  -5   1 1364.76  171.22
  -3  -5   1 1412.69  171.19
   3   5  -1 1340.86  171.17
   3  -5  -1 1608.56  171.83
   3   5  -1 1248.96  171.30
  -3   5   1 1154.17  171.59
  -3  -5   0    1.81    4.11
   3  -5   0    1.88    2.80
  -3  -5  -1 1159.07  147.20
   3  -5   1 1146.44  147.23
  -3  -5  -1 1173.63  147.26
   3  -5   2   49.68   11.91
  -3  -5  -2   59.86    7.98
  -3  -5  -2   52.34    7.70
   3   5   2   54.42    7.97
   3  -5   2   57.86    7.94
  -3   5  -2   60.82   10.33
  -3   5  -3  392.14   50.36
   3  -5   3  363.32   51.16
   3  -5   3  398.48   49.89
  -3   5  -3  420.49   49.98
  -3  -5  -3  403.70   49.82
  -3  -5  -3  355.52   49.61
  -3  -5  -3  429.49   49.85
  -3  -5  -4   32.55    4.50
   3  -5   4   49.70   11.90
   3  -5   4   32.79    5.86
  -3   5  -4   53.49    8.02
  -3  -5  -4   26.05    4.49
  -3  -5  -4   42.42    5.45
  -3  -5  -4   44.86    5.43
  -3   5  -5  352.60   41.20
  -3  -5  -5  340.62   40.80
   3  -5   5  285.30   42.46
   3   5   5  264.67   41.06
   3  -5   6  102.34   20.29
  -3   5  -6  131.62   17.92
  -3   5  -6  140.15   17.90
  -3   5  -6  117.39   20.57
  -3   5  -6  118.54   18.61
  -3  -5  -6  138.58   17.26
  -3  -5  -6  127.45   17.81
   3  -5   7  103.38   17.67
  -3   5  -7   98.51   16.11
  -3   5  -7  102.98   15.03
   3  -5   7  100.11   15.34
  -3  -5  -7  102.82   14.91
  -3  -5  -7   99.56   15.34
  -3   5  -7  121.04   15.38
  -3  -5  -7  126.96   15.17
  -3   5  -7  111.30   17.96
   3  -5   7  102.41   14.79
  -3  -5  -7  112.00   14.45
  -3   5  -7   93.71   16.66
  -3  -5  -7  129.04   15.43
  -3  -5  -8    6.20    4.26
  -3  -5  -8    4.05    3.95
  -3  -5  -8    2.66    6.00
   3  -5   8    9.71    6.07
  -3   5  -8    5.96    5.00
  -3   5  -8    8.10    6.32
   3  -5   8   16.30    9.39
  -3  -5  -8   16.31    5.74
  -3   5  -8    4.35    7.94
  -3  -5  -8    9.56    5.48
  -3   5  -8   16.60   10.35
  -3  -5  -8    9.58    5.12
  -3  -5  -9  129.70   18.74
  -3  -5  -9  131.73   19.28
   3  -5   9  139.62   18.91
  -3  -5  -9  152.28   18.89
  -3   5  -9  141.00   19.12
  -3   5  -9  142.52   19.97
  -3   5  -9  103.37   21.07
  -3  -5  -9  122.25   18.70
  -3   5  -9  139.73   19.60
  -3   5 -10   13.52    8.84
  -3  -5 -10    5.96    6.28
   3  -5  10   -1.67    6.66
  -3  -5 -10    7.74    7.86
  -3   5 -10   10.47   12.96
  -3   5 -10   18.34    8.44
  -3  -5 -10    8.53    6.37
  -3   5 -10    5.74    9.46
  -3   5 -11  -16.85    9.72
  -3   5 -11    1.21   13.37
  -3  -5 -11    6.54    7.35
  -3  -5 -11    1.58    6.68
  -3   5 -11   -5.62    9.21
  -3   5 -11    1.82    9.32
  -3  -5 -12   17.33    9.75
  -3  -5 -12   31.51    9.23
  -3   5 -12   29.11   11.29
  -3   5 -12   51.78   10.88
  -3   5 -12   20.34   11.55
  -3  -5 -12   31.62   11.09
  -3   5 -13   19.63    9.29
  -3  -5 -13   29.20   10.88
  -3  -5 -13   17.06   10.22
  -3   5 -13   12.25   11.82
  -3   5 -13    7.84   11.27
  -3  -5 -13   26.49   11.00
  -3   5 -14    6.77    7.27
  -3   5 -14   -5.84   10.73
  -3  -5 -14    0.48   10.27
  -3  -5 -14   11.85   11.12
  -3   5 -14    2.77   11.29
  -3  -5 -14   -1.35   11.30
  -3   5 -15   -3.56   10.35
  -3  -5 -15  -17.16    9.94
  -3  -5 -15   -4.24   10.45
  -3  -5 -15   -5.51   12.22
  -3  -5 -16   13.16   10.65
  -3  -5 -16    2.30    8.83
  -3  -5 -16   -4.13   12.73
  -3   5 -16    6.86    9.65
  -3  -5 -17   -3.62    8.55
  -3  -5 -17   12.08    9.86
  -3  -5 -17   10.50   11.64
  -3   5 -17   -5.61    8.11
  -3  -5 -18   -3.13    6.65
  -3   5 -18    0.52    6.88
  -3   5 -19    2.17    4.28
   3   7 -19   -8.61    8.96
   3   7 -19    1.50    4.23
   3   7 -19   13.79    7.04
   3   7 -18    7.97    5.52
   3   7 -18    3.27   10.99
   3   7 -18    0.78    8.63
   3  -7 -17   -8.60    6.92
   3  -7 -17   -2.96   10.32
   3   7 -17  -18.17   10.75
   3   7 -17    8.29   12.09
   3   7 -17   -1.31    6.87
   3  -7 -16   22.43   11.37
   3   7 -16   16.19   12.46
   3  -7 -16    8.19    7.15
   3   7 -16   20.36   11.47
   3   7 -16   10.21    7.81
   3   7 -15   10.69   13.34
   3  -7 -15   -6.41   11.33
   3  -7 -15    3.43    7.44
   3   7 -15   -3.93   11.80
   3  -7 -14   35.81    8.40
   3  -7 -14   36.81   12.59
   3   7 -14   32.70   14.36
   3   7 -14   51.31   13.15
   3  -7 -14   34.74    7.46
   3   7 -13   29.36   14.88
   3  -7 -13   49.31    9.10
   3  -7 -13   58.20   10.96
   3   7 -13   51.79   14.17
   3  -7 -13   49.15   15.68
   3   7 -13    9.04   12.04
   3  -7 -13   69.70   13.55
   3  -7 -12   36.87   11.47
   3  -7 -12    0.71   14.64
   3   7 -12   15.70   11.09
   3   7 -12   53.73   13.47
   3  -7 -12   35.93    7.61
   3   7 -12   37.93   11.64
   3   7 -11    3.45   10.18
   3   7 -11   11.58   11.45
   3  -7 -11   19.43    5.73
   3  -7 -11   32.74    9.94
   3  -7 -11   -2.01   13.83
   3   7 -10  109.72   15.86
   3  -7 -10  121.02   14.71
   3  -7  -9   29.03    8.79
   3   7  -9   39.19    9.69
   3  -7  -9    7.87   11.65
   3   7  -8  189.40   23.27
   3   7  -8  220.05   23.56
   3  -7  -8  197.63   23.06
   3  -7  -8  192.38   23.56
   3   7  -8  195.60   23.28
  -3   7   7    3.34    1.48
   3   7  -7    3.72    7.35
  -3   7   7    6.71    7.13
   3   7  -7    5.27    2.67
  -3  -7   7   10.30    4.84
   3   7  -7    4.47    5.72
   3  -7  -7   -3.64   10.23
  -3   7   7   -0.20    2.67
  -3   7   7    7.73    9.50
   3   7  -7   15.17    6.69
   3   7  -7    6.99    3.48
  -3   7   6   92.41   12.71
   3   7  -6   78.88   14.20
   3   7  -6   89.42   12.52
  -3   7   6   88.32   14.54
  -3  -7   6  121.17   13.56
  -3   7   6   91.67   12.23
   3   7  -6   90.18   13.73
  -3   7   6  110.17   16.81
   3   7  -6  108.16   13.94
  -3   7   5  355.75   46.41
   3   7  -5  373.59   47.13
   3   7  -5  375.51   46.49
  -3   7   5  372.98   48.77
  -3   7   5  339.21   47.34
  -3  -7   4  276.93   32.74
  -3   7   4  263.57   35.78
  -3   7   4  208.08   32.46
   3   7  -4  262.26   32.46
   3   7  -4  250.86   33.09
  -3   7   4  214.70   33.66
  -3  -7   4  301.26   32.75
  -3   7   3   37.88   11.35
   3   7  -3   58.61    8.83
  -3  -7   3   66.50    8.56
  -3  -7   3   64.35    8.59
  -3   7   3   47.23    8.36
   3   7  -3   53.36    7.96
  -3  -7   2  121.88   14.21
   3   7  -2  101.85   14.37
  -3  -7   2  102.33   14.23
   3   7  -2   95.59   13.96
  -3   7   2  115.38   16.29
  -3  -7   1  120.99   16.26
   3   7  -1  113.31   16.50
  -3  -7   1  124.70   16.25
  -3   7   1  105.06   18.44
  -3   7   1  120.99   16.34
   3  -7  -1  176.14   18.24
  -3   7   0  983.86  111.14
   3  -7   0  862.50  110.94
  -3  -7   0  845.72  111.00
   3   7   0  825.94  111.10
   3  -7   1   56.09    8.46
  -3  -7  -1   61.47    8.41
  -3  -7  -1   60.18    8.68
  -3   7  -1   65.26    9.04
   3   7   2  260.53   32.62
  -3  -7  -2  232.29   32.37
  -3   7  -2  276.12   34.17
   3  -7   2  266.91   34.66
   3  -7   2  250.20   32.56
  -3  -7  -2  280.72   32.65
  -3  -7  -3  220.54   29.61
  -3  -7  -3  226.13   29.90
  -3   7  -3  235.03   31.31
  -3  -7  -3  254.79   30.04
   3   7   3  240.66   30.05
   3  -7   3  254.64   32.08
   3  -7   3  241.02   30.03
   3  -7   4   88.08   15.56
  -3  -7  -4   86.21   11.39
   3  -7   4   91.93   11.55
  -3   7  -4   80.19   12.19
  -3  -7  -4   73.77   11.22
  -3   7  -4   86.01   13.44
  -3  -7  -5  161.25   19.39
  -3   7  -5  153.74   19.94
  -3   7  -5  122.24   20.49
   3  -7   5  150.65   19.60
   3  -7   5  146.61   22.40
  -3  -7  -5  136.05   19.40
  -3   7  -5  170.76   20.72
   3  -7   5  149.63   19.96
  -3  -7  -5  139.62   19.16
  -3  -7  -6  123.81   16.04
  -3  -7  -6  115.17   15.81
   3  -7   6  109.74   16.26
  -3   7  -6  133.47   16.20
  -3  -7  -6  118.98   15.56
   3  -7   6  128.35   18.76
   3  -7   6  111.52   15.82
  -3   7  -6  106.26   17.05
  -3   7  -6  131.57   16.36
  -3  -7  -6  117.02   16.55
  -3  -7  -6  126.04   15.93
   3   7   6   91.72   15.90
  -3   7  -6  106.37   15.75
   3  -7   7   29.67   10.55
  -3   7  -7   48.29    7.41
  -3   7  -7   27.25    9.07
  -3   7  -7   42.75    8.42
  -3  -7  -7   33.14    7.68
   3  -7   7   35.49    7.92
  -3  -7  -7   44.45    7.54
  -3   7  -7   33.58    6.56
  -3  -7  -7   28.16    5.73
  -3  -7  -7   34.85    6.87
   3  -7   8   25.26    7.27
  -3   7  -8   17.75    8.38
  -3  -7  -8   22.09    5.65
  -3  -7  -8   19.04    6.91
  -3  -7  -8   19.37    6.17
  -3   7  -8   28.77    8.11
  -3   7  -8   16.22    5.49
  -3  -7  -8   32.67    6.69
  -3  -7  -9   17.43    6.08
   3  -7   9   16.09    6.91
  -3  -7  -9    9.33    6.18
  -3   7  -9   16.40    8.89
  -3  -7  -9   12.04    7.44
  -3   7  -9   17.61    8.45
  -3  -7  -9    9.24    7.33
  -3  -7  -9   19.82    6.56
   3  -7  10    8.55    7.07
  -3  -7 -10   11.10    6.65
  -3  -7 -10   14.60    6.85
  -3  -7 -10    8.49    7.08
  -3   7 -10    9.65    8.57
  -3  -7 -10   10.55    7.55
  -3   7 -10    2.17    9.06
  -3   7 -10    7.63    9.15
  -3  -7 -11   67.27   11.13
  -3   7 -11   65.68   12.45
  -3   7 -11   37.38   12.77
  -3  -7 -11   43.78   11.80
  -3   7 -11   68.44   12.99
  -3  -7 -11   49.18   11.26
  -3   7 -12   31.58   12.32
  -3  -7 -12   38.97   11.45
  -3  -7 -12   44.74   10.64
  -3  -7 -12   59.84   10.44
  -3   7 -12   22.12   10.45
  -3   7 -12   24.24   12.15
  -3  -7 -13   -6.94    9.75
  -3   7 -13  -11.85    8.80
  -3   7 -13    4.19   11.65
  -3  -7 -13    4.26    9.55
  -3  -7 -13   11.40    9.86
  -3   7 -13   -2.69   10.32
  -3   7 -14   13.80   12.14
  -3  -7 -14  -12.88   10.60
  -3  -7 -14    2.19   10.39
  -3  -7 -14   -1.81    9.87
  -3   7 -14    3.23   10.09
  -3  -7 -15    0.82   10.19
  -3  -7 -15    6.13    9.67
  -3  -7 -15    7.35   11.37
  -3   7 -15    1.02    9.32
  -3   7 -15    7.13   11.68
  -3   7 -16   -4.15   10.86
  -3  -7 -16    4.18    7.51
  -3  -7 -16    0.82   12.53
  -3  -7 -16    2.45    9.14
  -3   7 -16   -1.36    9.73
  -3  -7 -17   -4.55   11.56
  -3   7 -17   15.44   10.06
  -3  -7 -17   23.22    7.90
  -3   7 -17   16.20    8.82
  -3   7 -18   -7.55    8.53
  -3  -7 -18    0.34    6.13
  -3   7 -18   16.23    6.87
   3   9 -19    0.24    7.75
   3   9 -19    2.62    3.80
   3   9 -19   15.30    6.73
   3   9 -18   -0.50    5.27
   3   9 -18    6.72   10.21
   3   9 -18    4.40    8.63
   3   9 -17   -3.57    6.23
   3  -9 -17    3.61    5.85
   3   9 -17   11.45   10.20
   3   9 -17   -7.05   11.25
   3   9 -16   25.90    8.39
   3  -9 -16   31.18    7.84
   3   9 -16    9.92   11.08
   3   9 -15   -5.07    8.01
   3  -9 -15    0.50    6.29
   3  -9 -15   -2.23    5.92
   3   9 -15    1.12   11.49
   3   9 -15   -0.54   12.54
   3   9 -14   -0.54   13.15
   3   9 -14    5.13    9.63
   3  -9 -14   -2.84    6.16
   3  -9 -14   17.14    8.29
   3  -9 -13   22.78    7.67
   3   9 -13   38.87   13.84
   3  -9 -13   48.71   10.25
   3  -9 -13    9.25   13.59
   3   9 -13   16.19   11.08
   3  -9 -12   29.52    8.25
   3   9 -12   51.43   13.79
   3   9 -12   44.12   10.44
   3  -9 -12   38.01   10.85
   3  -9 -12   -0.73   15.53
   3   9 -12   29.65   11.88
   3   9 -11   19.18   11.71
   3  -9 -11   -7.77   14.82
   3   9 -11   20.50   10.59
   3   9 -11   11.56   10.60
   3   9 -10  151.35   20.06
   3   9 -10  152.32   19.59
   3  -9  -9   25.83   13.17
   3   9  -9   18.50    8.78
   3   9  -9   16.48    9.59
   3   9  -8  222.11   28.45
   3   9  -8  239.51   28.84
   3  -9  -8  277.65   28.89
   3  -9  -8  220.32   27.58
   3   9  -7   28.48    8.25
   3  -9  -7   29.45    8.17
   3  -9  -7    8.74   10.52
  -3   9   7   19.87    8.68
   3   9  -7   22.68    4.15
  -3   9   7   15.36   10.51
   3   9  -7   22.33    6.85
   3   9  -7   15.97    7.10
   3   9  -6  405.04   49.80
  -3   9   6  453.73   48.81
   3   9  -6  401.56   48.85
   3   9  -6  394.37   49.56
  -3  -9   6  416.09   48.91
  -3   9   6  355.91   49.90
   3  -9  -6  494.79   49.93
  -3   9   6  426.40   51.34
  -3   9   6  357.75   48.61
   3   9  -6  397.65   49.49
  -3   9   6  352.08   48.64
   3   9  -5  123.12   19.52
  -3   9   5  155.89   17.71
  -3   9   5  129.77   20.08
  -3  -9   5  165.74   18.49
   3   9  -5  141.07   17.86
  -3   9   5  119.54   17.69
  -3   9   5  145.36   23.23
  -3   9   4  137.13   21.73
   3   9  -4  105.92   14.58
  -3   9   4   93.05   17.28
  -3  -9   4  118.54   15.17
   3   9  -4  111.23   16.46
  -3   9   4   97.37   14.61
  -3   9   4  122.55   14.59
   3   9  -4  101.24   15.34
  -3  -9   3  380.09   45.84
   3   9  -3  336.82   45.64
  -3   9   3  396.70   45.68
   3   9  -3  348.81   46.02
  -3   9   3  303.03   45.74
  -3  -9   3  375.37   45.90
   3   9  -2  429.26   58.07
   3   9  -2  424.21   57.82
  -3  -9   2  503.15   58.05
  -3   9   2  527.32   57.90
  -3   9   2  356.58   58.81
  -3  -9   2  463.91   57.92
  -3   9   2  403.43   58.01
   3  -9  -1  101.94   14.34
   3   9  -1  107.12   14.71
  -3   9   1  101.04   17.63
  -3  -9   1  130.93   14.90
  -3  -9   1  115.66   15.05
  -3   9   1  120.35   14.93
   3   9  -1   97.43   15.07
   3  -9   0 1174.84  162.17
  -3  -9   0 1337.29  162.29
   3   9   0 1196.05  162.36
  -3   9   0 1505.21  162.47
   3  -9   1   20.77    4.36
  -3  -9  -1   20.11    4.57
  -3  -9  -1   30.04    5.46
   3   9   1   19.29    4.63
  -3   9  -1   32.01   11.55
   3   9   1   20.93    5.14
  -3   9  -1   22.89    5.44
  -3  -9  -2  180.08   23.13
   3  -9   2  176.80   22.97
   3   9   2  169.00   23.10
   3  -9   2  182.54   25.44
  -3   9  -2  185.12   25.40
  -3   9  -3   34.45   10.93
   3   9   3   44.16    6.35
   3  -9   3   42.13   11.37
   3  -9   3   35.97    6.14
  -3  -9  -3   38.68    5.21
  -3  -9  -3   21.31    5.81
  -3  -9  -3   44.33    6.51
  -3  -9  -4   33.70    6.65
  -3  -9  -4   53.02    8.24
  -3   9  -4   63.20   11.26
  -3   9  -4   50.58    8.15
   3  -9   4   46.20    8.76
  -3   9  -4   55.20    7.88
  -3  -9  -4   41.71    7.37
  -3  -9  -4   43.96    8.43
   3  -9   4   43.62    7.32
   3   9   4   51.44    7.31
   3  -9   4   42.37   11.68
  -3  -9  -5  203.13   25.30
  -3   9  -5  189.60   25.15
  -3  -9  -5  212.08   25.18
  -3  -9  -5  193.34   25.83
   3  -9   5  180.54   24.91
  -3  -9  -5  215.66   25.05
  -3   9  -5  201.94   26.21
   3  -9   5  196.74   26.96
   3  -9   5  213.98   25.56
  -3   9  -5  226.13   25.48
  -3  -9  -5  152.46   24.52
  -3  -9  -6  146.06   19.98
   3  -9   6  142.16   21.68
  -3   9  -6  170.74   20.85
  -3  -9  -6  132.81   19.72
   3  -9   6  136.69   19.69
  -3  -9  -6  141.26   20.02
  -3  -9  -6  152.06   20.54
  -3   9  -6  155.76   20.97
   3  -9   6  142.80   20.41
  -3  -9  -6  139.51   19.58
  -3   9  -6  138.70   19.80
  -3  -9  -6  177.02   19.89
  -3   9  -6  163.45   20.24
   3  -9   7    6.51    8.19
  -3   9  -7    5.85    4.94
  -3  -9  -7    0.82    5.64
  -3  -9  -7    2.80    4.64
  -3  -9  -7    2.90    4.45
  -3   9  -7    7.23    5.41
  -3  -9  -7    8.22    7.04
  -3  -9  -7    6.68    6.23
  -3  -9  -7   13.25    5.40
   3  -9   7    5.43    6.41
  -3   9  -7    3.45    7.91
  -3  -9  -8   92.21   14.63
  -3   9  -8  101.01   14.33
   3  -9   8   84.81   14.81
  -3  -9  -8  115.46   15.88
  -3   9  -8  112.12   16.01
  -3  -9  -8   90.29   14.30
  -3   9  -8  105.01   15.93
   3  -9   9   16.74    7.92
  -3  -9  -9   10.08    7.07
  -3   9  -9   11.77    6.08
  -3   9  -9   25.89    9.46
  -3  -9  -9   16.69    8.35
  -3  -9  -9    6.66    5.82
  -3   9  -9   15.29    9.69
  -3  -9 -10   16.12    7.16
  -3   9 -10   15.08    9.74
  -3  -9 -10    7.71    7.47
  -3  -9 -10   23.11    9.15
  -3  -9 -10    7.20    6.94
  -3  -9 -11    8.00    7.85
  -3  -9 -11   17.25    8.25
  -3  -9 -11   -1.67    9.21
  -3   9 -11    2.69    9.31
  -3  -9 -12    4.25    8.32
  -3   9 -12   11.24   10.67
  -3  -9 -12   -4.93    8.60
  -3   9 -12    5.41    9.14
  -3   9 -13    0.51   10.44
  -3  -9 -13   -0.97    8.82
  -3  -9 -13   -3.23    9.55
  -3   9 -13   -2.71   10.77
  -3   9 -14   -4.02   11.12
  -3  -9 -14   -1.44    9.44
  -3  -9 -14    3.58    9.78
  -3   9 -14    0.53   10.90
  -3  -9 -15  -11.27   10.71
  -3   9 -15   -8.46   10.87
  -3  -9 -15    4.40    9.67
  -3   9 -15   -8.42   10.07
  -3   9 -16   -7.40    9.75
  -3  -9 -16    1.98   11.84
  -3  -9 -16    8.14    7.34
  -3   9 -16   -3.03    9.34
  -3  -9 -17   15.55    7.23
  -3   9 -17   13.45    8.11
  -3   9 -17   11.92    9.57
  -3  -9 -17   22.45   11.16
  -3   9 -18    4.22    6.38
  -3  -9 -18   12.27    5.53
  -3   9 -18    3.69    7.36
   3  11 -18   -9.80    8.17
   3  11 -18    2.53    4.52
   3  11 -18    0.65    7.97
   3  11 -17    9.73    5.68
   3  11 -17   11.11   10.52
   3  11 -17    6.28    8.97
   3 -11 -16    0.62    5.86
   3  11 -16    4.89   11.41
   3 -11 -16    7.40    5.87
   3  11 -16    6.04    6.77
   3 -11 -15   26.70    7.35
   3 -11 -15   27.57    7.50
   3  11 -15   51.31   13.71
   3  11 -15   34.35    9.27
   3 -11 -14    5.56    6.67
   3  11 -14   10.50    8.14
   3  11 -14    8.76   11.80
   3 -11 -14   20.03    9.19
   3  11 -14   -4.59    9.81
   3  11 -13    7.68    8.32
   3 -11 -13    6.72    6.34
   3 -11 -13    5.44    9.44
   3 -11 -13  -11.09   13.13
   3  11 -13  -10.57   11.31
   3  11 -13   -0.84    8.77
   3  11 -13   -1.54   12.57
   3  11 -13   -9.96   10.11
   3 -11 -12   -0.74   14.04
   3 -11 -12   18.77   10.32
   3  11 -12   30.44   13.45
   3 -11 -12   15.19    7.14
   3  11 -12   12.77   11.26
   3  11 -12   27.01    9.64
   3  11 -12  -10.65   11.22
   3  11 -11  113.32   19.46
   3  11 -11  115.12   19.39
   3 -11 -11  109.76   22.07
   3 -11 -10    0.71   14.38
   3  11 -10   18.62   10.90
   3  11 -10   14.42    9.59
   3 -11 -10    4.02    6.16
  -3 -11   9  252.49   33.21
   3 -11  -9  255.61   33.35
   3  11  -9  243.72   34.46
   3  11  -9  264.09   34.45
   3 -11  -9  286.62   34.24
   3 -11  -9  179.44   35.93
   3 -11  -8    1.10    8.09
  -3 -11   8   -3.24    5.78
   3  11  -8   11.16    9.04
   3 -11  -8   -1.89   13.51
   3  11  -8    8.28    8.82
   3 -11  -8    6.85    5.36
   3  11  -7  386.20   48.41
   3 -11  -7  418.08   48.57
   3 -11  -7  223.92   49.34
  -3 -11   7  344.83   47.60
   3  11  -7  345.90   48.28
   3  11  -7  444.81   47.94
   3  11  -6  116.46   13.53
   3  11  -6   72.24   12.52
  -3  11   6   64.79   15.59
   3 -11  -6  134.61   13.81
  -3  11   6   97.25   19.09
  -3 -11   6   89.44   13.29
   3 -11  -6   56.65   16.60
   3  11  -6   99.63   14.25
   3 -11  -6  103.59   14.78
   3 -11  -5    4.05   10.36
  -3 -11   5   15.93    5.64
   3  11  -5   10.84    6.29
  -3  11   5   22.56   10.30
   3  11  -5   16.24    9.23
   3  11  -5   19.47    4.16
   3 -11  -5   11.87    6.16
  -3  11   5   13.64    3.91
   3 -11  -5   26.48    7.67
  -3  11   5   11.06   14.17
   3  11  -5   25.86    5.77
   3  11  -5   16.53    6.34
  -3  11   4  -10.34   10.13
  -3  11   4    0.20    3.55
   3  11  -4    2.29    5.31
   3 -11  -4   10.90    9.35
   3 -11  -4    8.85    6.26
   3 -11  -4   -0.94    6.92
   3  11  -4    1.73    8.52
  -3 -11   4    8.58    5.25
   3  11  -4    6.68    3.44
   3  11  -4    6.85    4.83
   3 -11  -3  231.66   25.50
   3 -11  -3  163.80   26.91
   3  11  -3  195.85   25.30
   3 -11  -3  199.52   25.92
   3  11  -3  180.74   24.73
  -3  11   3  190.98   24.91
   3  11  -3  176.87   24.78
   3  11  -3  186.43   25.91
  -3  11   3  179.16   27.11
  -3 -11   2    4.17    5.73
  -3  11   2   -3.17   11.11
   3 -11  -2   -1.19    6.08
  -3  11   2    0.69    4.96
   3 -11  -2   -1.42    7.01
   3  11  -2    2.97    3.70
   3  11  -2    0.93    5.05
   3  11  -1  463.79   58.10
  -3 -11   1  442.28   57.86
   3 -11  -1  463.47   59.17
   3 -11  -1  520.22   58.28
   3 -11  -1  439.43   57.54
   3  11  -1  432.18   57.87
  -3  11   1  459.76   58.20
  -3  11   1  442.75   59.52
  -3 -11   0    8.87    5.34
   3 -11   0   11.22    3.47
  -3 -11   0   21.19    6.05
   3  11   0   19.71    5.28
  -3  11   0   13.70    5.99
   3 -11   0    8.81    7.32
  -3 -11   0   10.36    5.56
   3 -11   0   17.16   10.29
   3 -11   1 1468.98  187.70
   3 -11   1 1594.58  188.21
  -3  11  -1 1555.44  187.98
  -3 -11  -1 1630.59  188.47
  -3 -11  -1 1569.01  188.04
   3 -11   1 1520.32  188.06
   3 -11   1 1610.57  188.79
   3  11   1 1355.00  187.83
  -3 -11  -1 1423.33  187.82
   3  11   1 1399.94  187.87
  -3  11  -1 1270.66  188.69
   3  11   2   79.08   12.66
  -3  11  -2   72.04   13.55
  -3  11  -2   97.58   13.33
  -3 -11  -2   90.39   12.14
   3 -11   2  101.46   13.57
  -3  11  -2   97.66   13.22
  -3  11  -2   85.86   16.96
   3 -11   2   99.22   13.65
  -3 -11  -2   87.58   12.92
  -3 -11  -2   94.06   13.09
  -3 -11  -2   93.20   13.03
   3 -11   2   93.40   13.37
   3 -11   2   91.61   12.38
   3  11   3   97.38   13.73
  -3  11  -3  118.74   17.90
  -3 -11  -3   48.54   13.16
  -3 -11  -3  103.62   14.23
   3 -11   3  119.41   14.40
  -3  11  -3  128.27   14.79
  -3  11  -3  113.04   14.95
  -3  11  -3  123.43   14.41
   3 -11   3  110.70   13.60
  -3 -11  -3  113.68   15.11
  -3 -11  -3  120.97   14.18
  -3 -11  -3  114.20   14.06
   3 -11   3  112.46   14.75
  -3  11  -3  107.68   14.07
  -3 -11  -3  105.33   13.91
  -3 -11  -4    4.06    5.51
   3 -11   4    0.23    5.40
  -3  11  -4    6.95    4.98
  -3  11  -4   12.37    8.94
   3 -11   4    5.11    3.55
  -3 -11  -4    2.22    6.46
  -3 -11  -4    3.48    2.75
  -3 -11  -4    7.58    4.39
   3  11   4    4.48    3.92
  -3  11  -4    1.23    6.88
  -3  11  -4   11.05    5.90
  -3 -11  -5  151.87   18.09
  -3 -11  -5  118.14   18.57
  -3  11  -5  121.86   19.42
   3 -11   5  140.10   17.96
  -3 -11  -5  129.44   18.03
   3 -11   5  126.72   18.40
  -3  11  -5  144.38   18.34
  -3  11  -5  139.26   18.06
   3 -11   5  111.96   17.54
  -3 -11  -5  126.83   17.82
  -3 -11  -6    6.15    6.75
  -3  11  -6  -14.78    7.45
  -3 -11  -6    9.93    7.08
  -3  11  -6    1.74    5.80
  -3 -11  -6    1.54    4.57
   3 -11   6    5.34    5.33
  -3 -11  -6   -2.83    5.64
  -3  11  -6    6.80    7.80
   3 -11   6   -5.73    7.06
  -3 -11  -7  112.16   19.25
  -3 -11  -7  122.00   19.25
  -3 -11  -7  136.66   19.33
  -3 -11  -7  171.87   20.01
  -3  11  -7  133.82   19.49
  -3 -11  -7  147.69   20.62
  -3  11  -7  159.21   20.19
  -3 -11  -7  150.27   19.46
  -3  11  -7  158.50   20.78
  -3 -11  -8    8.39    6.33
  -3  11  -8   -4.55    9.04
  -3 -11  -8    5.89    6.37
  -3 -11  -8   20.90    8.57
  -3 -11  -8   10.65    8.20
  -3  11  -8    4.07    6.52
  -3 -11  -8    8.52    7.17
  -3  11  -8  -11.01    9.23
  -3 -11  -8    4.18    5.41
  -3  11  -9  146.11   19.07
  -3 -11  -9  119.52   17.49
  -3 -11  -9  102.95   17.80
  -3  11  -9  107.12   17.47
  -3 -11  -9  149.79   19.66
  -3  11  -9  128.54   19.06
  -3 -11 -10    3.71    9.67
  -3 -11 -10    1.80    6.51
  -3  11 -10   -5.06    9.18
  -3  11 -10   -0.95   10.68
  -3 -11 -11   12.01   10.31
  -3 -11 -11   25.35    9.17
  -3  11 -11    7.14   10.30
  -3  11 -11   20.43   10.77
  -3 -11 -11   22.63    8.50
  -3 -11 -12   11.25    8.51
  -3 -11 -12    7.87    8.28
  -3  11 -12   -9.84   10.07
  -3  11 -12    4.24    9.72
  -3  11 -13   -1.42    9.77
  -3 -11 -13   -4.41    9.14
  -3 -11 -13    6.03    9.01
  -3  11 -14    6.84    9.86
  -3 -11 -14    4.82    9.33
  -3 -11 -14    2.83    9.36
  -3 -11 -15    6.44    9.53
  -3  11 -15   14.79   10.10
  -3 -11 -16   -8.85   10.51
  -3 -11 -16   -9.82    6.87
  -3  11 -16   -1.38    9.35
  -3  11 -16  -10.63    9.13
  -3  11 -17    9.49    7.51
  -3 -11 -17   -2.01    5.97
  -3  11 -17   13.62    5.59
  -3  11 -17    3.34    7.65
  -3  11 -18   -7.29    3.88
   3  13 -18    1.35    3.91
   3  13 -17   -3.21    7.88
   3  13 -17    0.17    4.80
   3 -13 -16   10.06    5.69
   3  13 -16   12.74    6.20
   3  13 -16    1.33    9.90
   3  13 -16   19.94   10.02
   3 -13 -15    7.19    6.23
   3 -13 -15   -1.77    5.08
   3  13 -15    7.15   10.47
   3  13 -15    8.07   11.39
   3  13 -15    5.51    7.94
   3 -13 -15    1.07    8.00
   3 -13 -14   10.42    7.07
   3 -13 -14   16.96   10.18
   3  13 -14   17.09   11.56
   3  13 -14   23.21   11.78
   3  13 -14   18.72    9.59
   3  13 -13    7.73   11.36
   3  13 -13  -15.25   10.54
   3 -13 -13    0.47    6.90
   3  13 -13    9.01    8.74
   3 -13 -13   19.50   10.67
   3  13 -13   16.75   12.71
   3 -13 -12   38.58   14.97
   3  13 -12   42.12   13.45
   3 -13 -12   58.71   13.31
   3 -13 -12   35.17    9.40
   3  13 -12   66.69   13.84
   3  13 -12   27.43   11.95
   3 -13 -11    8.68    7.42
   3  13 -11   45.11   12.76
   3  13 -11   26.79   12.19
   3 -13 -11   30.03   12.21
   3 -13 -11   31.90   15.59
   3 -13 -10  110.47   17.86
   3  13 -10  165.75   18.41
  -3 -13  10  117.65   17.66
   3 -13 -10  123.34   23.13
   3  13 -10  104.64   19.77
   3  13 -10  118.26   20.19
  -3 -13   9   -0.47    6.97
   3  13  -9   14.51   10.31
   3 -13  -9    5.11   14.02
   3  13  -9   -1.75   10.03
   3  13  -9   10.24    8.32
   3 -13  -9   -4.56    6.53
   3 -13  -9    4.69    8.66
   3 -13  -8  450.76   55.68
   3  13  -8  512.50   55.15
  -3 -13   8  381.84   54.91
   3 -13  -8  325.32   57.27
   3 -13  -8  412.05   55.02
   3 -13  -7   18.04    6.74
  -3 -13   7   11.02    7.27
   3  13  -7   10.26    8.16
   3 -13  -7   14.39    8.94
   3 -13  -7    7.22   13.51
   3  13  -7    8.11    6.66
  -3 -13   6  157.82   24.28
  -3 -13   6  163.15   24.63
   3 -13  -6  206.31   24.98
   3 -13  -6  133.81   27.60
   3  13  -6  209.09   25.36
   3  13  -6  212.42   24.76
   3 -13  -6  210.82   25.87
   3 -13  -5  242.37   28.13
   3  13  -5  172.16   29.25
  -3  13   5  135.48   27.17
   3 -13  -5  223.93   30.60
  -3  13   5  253.04   33.12
   3  13  -5  231.05   28.20
  -3 -13   5  211.79   27.54
  -3  13   5  142.29   29.36
   3 -13  -5  258.67   27.92
   3 -13  -5  275.92   28.75
  -3 -13   5  228.56   27.86
   3  13  -5  256.99   27.77
  -3  13   4  253.45   43.29
   3 -13  -4  426.95   44.37
   3  13  -4  337.29   43.96
   3 -13  -4  336.61   45.41
  -3 -13   4  350.66   43.60
  -3 -13   4  373.68   43.64
   3  13  -4  344.64   43.44
   3 -13  -4  430.22   44.03
  -3 -13   4  347.19   43.49
   3  13  -4  242.02   44.47
   3  13  -4  308.05   43.42
  -3  13   4  253.86   44.91
   3 -13  -4  404.54   43.80
  -3 -13   3   20.36    6.02
  -3  13   3    9.70   11.45
   3  13  -3   11.29    5.41
   3 -13  -3   17.75    6.87
  -3 -13   3   22.00    5.14
   3 -13  -3   25.32    7.80
   3 -13  -3    5.29   11.41
   3  13  -3   19.57    6.39
  -3  13   3   19.93    4.97
  -3 -13   3   21.10    6.08
  -3  13   3   22.94    4.96
   3  13  -3   24.52    4.97
  -3  13   3   24.31    4.98
   3  13  -3   17.38    8.70
  -3 -13   2  683.29   85.52
   3 -13  -2  797.11   85.88
   3  13  -2  596.63   86.20
  -3  13   2  696.49   85.51
   3 -13  -2  802.84   86.12
  -3 -13   2  673.65   85.50
  -3  13   2  515.03   86.57
   3  13  -2  650.36   85.73
   3  13  -2  593.42   85.47
  -3  13   2  604.77   85.58
  -3  13   2  721.57   85.54
   3  13  -1   26.90    6.00
  -3 -13   1   25.84    6.32
   3  13  -1   23.49    4.98
   3 -13  -1   19.47   10.26
  -3  13   1   19.25    5.41
  -3  13   1    3.86   11.68
  -3  13   1   22.86    5.55
  -3 -13   1   22.87    7.35
  -3 -13   1   18.55    6.39
  -3 -13   1   19.02    4.77
   3 -13  -1   19.85    6.58
  -3  13   1   16.19    5.77
  -3  13   0  361.94   47.21
   3 -13   0  330.70   46.49
   3  13   0  321.06   46.99
  -3  13   0  389.43   47.11
   3 -13   0  396.94   48.56
  -3  13   0  386.63   47.00
  -3 -13   0  415.13   47.74
  -3 -13   0  382.34   46.97
  -3 -13   0  360.55   46.73
   3 -13   0  400.58   47.60
  -3 -13   0  366.82   47.26
  -3 -13  -1   39.78    8.07
  -3  13  -1   22.54   12.74
  -3  13  -1   57.71    8.05
   3 -13   1   50.79    8.26
   3  13   1   46.41    7.22
   3 -13   1   28.25   11.89
   3 -13   1   38.07    8.86
   3  13   1   35.75    6.91
  -3 -13  -1   42.05    6.45
  -3  13  -1   53.56    7.74
  -3  13  -1   41.48    7.60
  -3 -13  -1   37.48    8.92
   3 -13   1   32.11    6.08
  -3 -13  -1   38.17    7.87
   3  13   2  335.83   49.39
  -3 -13  -2  386.18   49.71
   3 -13   2  351.48   49.19
  -3 -13  -2  403.17   49.61
  -3  13  -2  444.23   49.78
   3 -13   2  396.39   49.78
  -3  13  -2  424.98   49.65
  -3 -13  -2  425.86   50.47
  -3 -13  -2  401.68   49.58
  -3  13  -2  284.09   50.88
   3  13   3   26.43    5.96
  -3 -13  -3   23.75    6.77
   3 -13   3   35.77    7.29
  -3 -13  -3   31.37    7.11
  -3 -13  -3   27.70    8.32
  -3 -13  -3   34.77    7.56
   3 -13   3   34.96    5.71
  -3 -13  -3   38.17    7.34
  -3  13  -3   27.32   10.99
   3  13   4   51.81    9.35
   3 -13   4   56.95   10.28
   3 -13   4   49.79    8.97
  -3 -13  -4   61.74    9.93
  -3 -13  -4   83.39   10.69
  -3 -13  -4   72.62   10.57
  -3  13  -4   58.66   10.49
  -3  13  -4   67.48   10.20
  -3 -13  -4   72.29   10.13
   3 -13   5   88.71   14.46
  -3  13  -5  103.83   14.48
  -3 -13  -5  107.94   16.06
  -3 -13  -5  106.57   14.86
  -3  13  -5   86.15   14.87
  -3  13  -6   74.15   13.19
   3 -13   6   74.80   12.75
  -3 -13  -6   95.77   13.47
  -3 -13  -6   80.21   14.66
  -3 -13  -6   81.69   12.90
  -3  13  -6   85.15   12.89
  -3 -13  -7    2.74    6.10
  -3 -13  -7    3.67    5.51
  -3 -13  -7   17.30    9.82
  -3 -13  -7    0.29    8.29
  -3 -13  -7   -0.95    5.60
  -3  13  -7    5.11    6.93
  -3 -13  -7   -3.14    7.78
  -3 -13  -8   59.16   11.39
  -3  13  -8   69.35   12.31
  -3 -13  -8   60.00   12.17
  -3 -13  -8   87.70   12.84
  -3 -13  -8   82.86   12.20
  -3 -13  -8   81.37   14.44
  -3 -13  -8   71.80   13.29
  -3  13  -8   65.85   13.51
  -3  13  -9    9.15    9.06
  -3  13  -9   12.49    7.80
  -3 -13  -9    9.89    6.37
  -3 -13  -9    9.39   11.53
  -3 -13  -9   12.30    7.78
  -3  13  -9   10.88    9.95
  -3 -13 -10   31.94   12.64
  -3  13 -10   36.98   10.19
  -3 -13 -10   25.04    7.95
  -3  13 -10   38.95   11.24
  -3  13 -11    3.38    9.69
  -3 -13 -11   12.55    7.36
  -3 -13 -11   18.87   11.72
  -3  13 -11    3.57   10.55
  -3 -13 -12   -2.82    8.44
  -3  13 -12    0.86    9.52
  -3 -13 -12   13.41    8.48
  -3  13 -12   -4.66   11.02
  -3  13 -13    2.52    9.43
  -3 -13 -13   -3.64    8.92
  -3 -13 -13    6.80    8.68
  -3  13 -13    3.03   10.37
  -3 -13 -14   25.31    9.03
  -3 -13 -14    6.33    9.30
  -3  13 -14    8.85    9.92
  -3  13 -14   -2.35    9.86
  -3 -13 -15   -9.60    8.74
  -3  13 -15    1.97    9.11
  -3 -13 -15    3.62    9.32
  -3  13 -16    1.76    7.24
  -3 -13 -16   14.21    9.53
  -3 -13 -16   -0.41    5.87
  -3  13 -16   -3.35    5.47
  -3 -13 -17   19.29    8.54
  -3 -13 -17    4.65    4.97
  -3  13 -17    7.46    4.32
   3  15 -17    2.27    7.12
   3  15 -16   -9.65    8.74
   3 -15 -16    6.81    5.24
   3 -15 -15   11.32    6.32
   3  15 -15   22.54    9.56
   3 -15 -15    7.75    8.44
   3 -15 -14    2.11    6.45
   3 -15 -14   10.31    9.75
   3  15 -14   -4.94    9.54
   3  15 -14   19.63    8.89
   3  15 -14    8.44    9.59
   3 -15 -13   75.55   13.20
   3  15 -13   51.32   12.73
   3  15 -13   36.66   11.94
   3 -15 -13   49.86    9.79
   3  15 -13   50.63    9.70
   3  15 -13   66.74   11.42
   3  15 -12   46.90   12.43
   3 -15 -12   32.14   14.32
   3 -15 -12   42.05    9.88
   3 -15 -12   55.64   13.71
   3  15 -12   30.16   12.00
   3  15 -12   44.22   10.01
   3 -15 -11   13.12    7.25
  -3 -15  11    4.01    6.88
   3 -15 -11   21.59   12.57
   3  15 -11   23.92   11.09
   3  15 -11    9.95    7.56
   3 -15 -11    4.53   14.25
   3 -15 -10   31.88   16.30
   3 -15 -10   33.91   13.45
  -3 -15  10   37.10    9.02
   3  15 -10   29.65   11.56
   3  15 -10   41.14    8.97
   3 -15 -10   23.49    8.97
   3 -15  -9  144.42   19.70
   3 -15  -9  120.09   21.74
   3 -15  -9  105.79   24.30
   3  15  -9   95.52   20.34
  -3 -15   9  134.78   19.01
   3  15  -9  128.45   18.86
   3 -15  -9  146.86   19.11
  -3 -15   8   50.44   10.10
   3 -15  -8   40.37   11.43
   3 -15  -8   30.97   16.11
   3  15  -8   60.12   10.11
   3  15  -8   41.98   11.62
   3 -15  -8   39.46   10.26
  -3 -15   7  165.53   22.45
   3 -15  -7  191.75   23.55
   3 -15  -7  123.65   26.11
   3  15  -7  169.92   22.11
   3  15  -7  125.17   23.11
   3 -15  -7  166.46   22.37
   3 -15  -6  185.76   22.85
   3  15  -6  171.89   22.61
   3  15  -6  154.99   23.42
   3 -15  -6  171.58   23.04
  -3 -15   6  147.68   22.52
   3 -15  -6  143.71   26.50
  -3 -15   6  178.68   23.13
   3 -15  -6  157.41   23.79
   3 -15  -5   79.11   13.28
  -3 -15   5   78.26   12.52
   3 -15  -5   69.92   17.19
   3  15  -5   74.01   12.37
   3 -15  -5  115.38   13.35
   3 -15  -5   75.30   14.29
  -3 -15   5   77.21   13.06
   3 -15  -4  151.05   19.88
  -3 -15   4  143.02   19.29
   3 -15  -4  160.38   20.68
   3 -15  -4  168.09   19.72
   3 -15  -4  123.26   22.55
  -3 -15   4  133.54   19.39
   3  15  -4  111.98   18.75
   3 -15  -3  215.41   27.22
   3 -15  -3  168.01   29.39
   3 -15  -3  233.09   27.29
  -3  15   3  177.37   26.44
   3 -15  -3  209.97   27.70
  -3 -15   3  204.27   26.85
  -3 -15   2  121.70   16.72
  -3 -15   2  126.01   17.28
   3  15  -2  102.36   17.22
  -3  15   2  131.81   16.90
   3 -15  -2  121.11   17.56
   3 -15  -2  132.36   18.33
  -3 -15   1  219.28   27.08
  -3  15   1  210.48   26.87
  -3  15   1  206.88   26.86
   3 -15  -1  223.74   27.39
  -3 -15   1  166.86   27.76
  -3 -15   1  186.09   26.54
  -3 -15   1  233.34   27.21
   3  15  -1  177.34   26.90
  -3  15   0   96.00   13.66
   3 -15   0   88.24   14.79
   3 -15   0   86.52   17.31
  -3  15   0   90.18   13.35
  -3 -15   0   87.47   14.88
  -3 -15   0   98.30   13.95
  -3 -15  -1  121.53   18.40
   3 -15   1  133.53   18.55
  -3  15  -1  132.63   18.16
  -3 -15  -1  133.31   19.48
   3 -15   2  109.39   16.50
  -3  15  -2  115.38   16.04
  -3 -15  -2  113.80   17.42
  -3 -15  -2  110.24   16.20
  -3 -15  -2  110.28   16.54
  -3  15  -3  139.90   19.39
  -3 -15  -3  154.27   19.65
  -3 -15  -3  140.56   20.96
   3 -15   3  130.84   19.50
  -3 -15  -3  121.87   19.26
  -3 -15  -3  145.11   19.67
  -3 -15  -4  106.85   16.50
   3 -15   4   90.64   15.00
  -3 -15  -4  100.98   15.39
  -3 -15  -4  117.99   15.33
  -3  15  -4   89.99   14.76
  -3 -15  -4   91.24   14.78
   3 -15   5   58.91   12.58
  -3 -15  -5   74.69   12.95
  -3 -15  -5   83.53   12.85
  -3  15  -5   76.52   12.49
  -3  15  -5   86.68   13.01
  -3 -15  -6   92.43   13.65
  -3 -15  -6   78.19   15.93
  -3 -15  -6   68.51   12.54
   3 -15   6   71.81   13.05
  -3  15  -6   76.07   13.70
  -3  15  -6   89.88   13.35
  -3 -15  -7   20.44    8.04
  -3 -15  -7   24.48    7.46
  -3 -15  -7   41.69   10.60
  -3  15  -7   41.67    9.53
  -3 -15  -7   67.14   13.41
  -3  15  -7   46.82   10.52
  -3 -15  -7   38.36    8.63
  -3 -15  -8   -2.42    9.54
  -3 -15  -8    9.72    7.51
  -3  15  -8  -16.62    9.45
  -3 -15  -8    5.37    7.35
  -3 -15  -8    2.16   11.86
  -3  15  -8    0.43    8.28
  -3 -15  -8   -6.06    9.80
  -3  15  -9   -4.41    7.57
  -3 -15  -9   14.17   11.96
  -3  15  -9   -2.29    9.56
  -3 -15  -9   -1.41    7.73
  -3 -15 -10   19.06    8.85
  -3 -15 -10   -5.30   12.48
  -3  15 -10   10.10   10.09
  -3 -15 -11    3.80    7.61
  -3 -15 -11  -12.62   12.40
  -3  15 -11   -1.86    9.06
  -3  15 -11   11.80    9.42
  -3  15 -12    3.27    9.04
  -3 -15 -12   18.59    8.11
  -3  15 -12    4.35    9.88
  -3  15 -13   -3.68    8.89
  -3 -15 -13   12.50    8.71
  -3 -15 -13    5.20    8.34
   3 -15  13    9.93    6.57
  -3  15 -13    2.29    9.77
  -3  15 -13    6.96    7.32
  -3  15 -14    5.95    7.97
  -3 -15 -14   -7.09    8.49
  -3  15 -14   -4.52    8.53
  -3 -15 -14    0.76    8.47
  -3  15 -14   13.28    6.67
  -3 -15 -15   11.40    9.12
  -3 -15 -15    4.08    7.26
  -3  15 -15   -0.35    7.92
  -3  15 -15   -9.95    5.44
  -3 -15 -16   -7.73    8.54
  -3 -15 -16    0.83    4.99
  -3  15 -16   -2.10    4.02
  -3  15 -16   -3.19    6.80
   3 -17 -16    4.11    4.59
   3  17 -16    8.56    7.38
   3  17 -15   20.96    8.50
   3 -17 -15    4.14    8.10
   3 -17 -15    0.31    5.82
   3  17 -15    8.39    5.13
   3  17 -14    1.67    9.60
   3  17 -14    8.29    7.37
   3 -17 -14   13.96    6.51
   3  17 -14    7.42    6.11
   3 -17 -14   16.18    9.92
   3  17 -14    5.60    7.95
   3 -17 -13   26.06   11.21
   3  17 -13   15.29   10.06
   3  17 -13    5.92    6.71
   3  17 -13    2.50    9.01
   3  17 -13   11.57    8.82
   3 -17 -13   14.44    7.72
   3 -17 -12   12.08   12.89
   3 -17 -12   26.71    9.13
   3  17 -12   25.04   10.02
   3 -17 -12   25.61   12.76
   3  17 -12   43.51    8.39
   3  17 -12   23.96   11.21
   3  17 -11   78.77   11.10
   3 -17 -11   58.07   16.66
   3 -17 -11   47.29   15.69
  -3 -17  11   49.19   10.97
   3  17 -11   54.02   13.29
   3 -17 -11   65.91   11.29
   3 -17 -10   17.91   14.38
   3  17 -10   10.22    7.20
   3 -17 -10   15.67   12.90
  -3 -17  10   13.26    7.98
   3 -17 -10   23.60    8.30
   3  17 -10   -0.49    9.60
   3  17  -9  215.25   27.64
   3 -17  -9  234.81   28.23
   3 -17  -9  139.39   31.51
   3 -17  -9  238.72   30.60
  -3 -17   9  196.98   27.78
   3  17  -9  166.94   28.64
  -3 -17   8   16.46    8.83
   3 -17  -8   -0.80   14.84
   3  17  -8    9.96    7.55
   3  17  -8    7.84    9.96
   3 -17  -8   10.69    9.03
   3 -17  -7  236.33   29.39
   3  17  -7  187.34   29.96
  -3 -17   7  229.97   28.93
   3 -17  -7  214.96   31.63
  -3 -17   7  235.80   29.74
   3 -17  -7  226.64   30.43
   3  17  -7  202.42   29.01
   3 -17  -7  161.99   32.53
   3  17  -6   23.77    7.63
  -3 -17   6   27.79    8.08
   3 -17  -6   31.25    8.62
  -3 -17   6   19.47    9.65
   3 -17  -6    3.09   14.57
   3 -17  -6   23.56    9.97
   3 -17  -6   37.74    8.93
  -3 -17   5   88.64   13.93
   3 -17  -5   77.76   14.29
   3 -17  -5   85.03   15.42
   3 -17  -5   57.04   19.49
   3 -17  -5  117.03   14.54
  -3 -17   5   76.36   14.71
  -3 -17   4  180.39   27.00
   3 -17  -4  213.90   27.59
   3 -17  -4  182.16   30.96
   3 -17  -4  206.14   28.24
  -3 -17   4  187.04   27.37
   3 -17  -4  230.43   27.69
   3 -17  -3  140.91   20.60
   3 -17  -3  158.71   19.83
   3 -17  -3  128.67   21.09
  -3  17   3  129.62   19.36
  -3 -17   3  135.87   20.03
   3 -17  -3  157.86   20.67
   3 -17  -3  134.30   24.69
   3 -17  -2    9.59    8.31
   3 -17  -2   -0.75    7.91
   3 -17  -2  -11.00    7.62
  -3 -17   2    6.34    7.41
  -3  17   2    1.20    5.56
   3 -17  -1  685.24   82.68
  -3 -17   1  682.93   82.47
  -3  17   1  628.44   82.35
   3 -17  -1  513.91   82.61
  -3 -17   1  689.24   82.42
  -3  17   0    0.67    6.31
  -3 -17   0  -14.23    9.69
  -3 -17   0   -2.54    8.17
   3 -17   0    2.59    6.52
   3 -17   1  285.24   43.12
  -3 -17  -1  358.26   44.31
  -3  17  -1  338.68   43.06
  -3 -17  -1  342.32   43.18
  -3 -17  -2   81.92   13.34
  -3 -17  -2   80.08   13.39
  -3  17  -2   75.48   12.59
  -3 -17  -2   67.60   14.36
   3 -17   2   67.70   12.89
  -3 -17  -3  213.64   26.84
  -3 -17  -3  204.25   28.47
  -3  17  -3  203.11   26.62
  -3 -17  -3  193.41   26.74
   3 -17   3  175.23   26.56
  -3 -17  -3  178.56   26.28
   3 -17   4  100.23   16.27
  -3 -17  -4  108.44   17.09
  -3 -17  -4   99.88   18.50
  -3 -17  -4  118.97   16.86
  -3 -17  -4  102.25   16.31
   3 -17   5   14.36    8.19
  -3 -17  -5   16.28    9.63
  -3  17  -5   12.35    8.46
  -3 -17  -5   13.94   11.99
  -3 -17  -6    0.41    7.42
  -3  17  -6    1.77    8.85
  -3 -17  -6   17.58   10.06
  -3  17  -6    7.14    8.28
  -3 -17  -7   77.22   19.43
  -3 -17  -7   63.67   15.30
  -3 -17  -7   95.92   15.39
  -3  17  -7   94.62   16.08
  -3  17  -7   91.72   16.16
  -3 -17  -7  130.29   16.86
  -3  17  -7  120.16   14.60
  -3 -17  -8    0.47    7.81
  -3 -17  -8    4.50    9.87
  -3  17  -8   -4.64    8.75
  -3 -17  -8   10.26   13.28
  -3 -17  -8   -7.52    7.55
  -3 -17  -8   -6.54    9.69
  -3  17  -8    8.11    6.72
  -3  17  -8   -0.84    9.06
  -3 -17  -9   44.79    9.85
  -3  17  -9   37.48    8.75
  -3  17  -9   41.93   11.50
  -3 -17  -9   35.98   15.62
  -3 -17 -10  -15.00   13.63
  -3 -17 -10   16.71    8.12
  -3  17 -10   -6.21    6.85
  -3  17 -10    3.17    9.86
  -3 -17 -11    5.80    8.22
  -3  17 -11   -0.62    6.54
  -3  17 -11   -4.02    9.94
  -3 -17 -11   -2.33    7.44
  -3 -17 -12   11.86    7.57
   3 -17  12    5.63    7.57
  -3  17 -12   12.61    6.14
  -3  17 -12    3.83    8.78
  -3 -17 -13    8.24    7.63
   3 -17  13   10.24    5.43
  -3  17 -13   -6.71    5.50
  -3  17 -13   -0.77    8.24
  -3  17 -14    0.99    8.08
  -3 -17 -14    7.63    7.53
  -3  17 -14   -5.78    4.54
  -3 -17 -14    2.92    7.57
  -3 -17 -15    9.36    6.04
  -3  17 -15    5.42    6.94
  -3 -17 -15   14.77    8.11
   3 -19 -15    3.13    4.69
   3  19 -15    7.28    6.52
   3 -19 -14    4.65    8.67
   3  19 -14    7.73    6.37
   3  19 -14    3.93    6.34
   3 -19 -14   -0.99    5.92
   3  19 -14    3.09    7.96
   3  19 -13   -5.48    8.31
   3  19 -13  -14.34    8.21
   3 -19 -13   11.22    6.91
   3 -19 -13   -8.23   10.36
   3  19 -13  -12.76    8.35
   3  19 -12   21.53    9.32
   3 -19 -12   17.43    7.97
   3 -19 -12   25.28   11.37
   3  19 -12   27.62    9.38
   3 -19 -11   10.43    7.71
  -3 -19  11   -3.59    7.43
   3  19 -11    9.89    9.22
   3 -19 -11  -14.86   13.37
   3 -19 -11    4.35    7.86
   3  19 -11   -0.25    6.41
   3 -19 -10  133.94   21.43
  -3 -19  10  117.10   16.74
   3 -19 -10   95.80   21.12
   3  19 -10   92.39   17.83
   3  19 -10  100.43   16.10
   3 -19 -10  123.61   17.03
  -3 -19   9   -6.47    8.86
   3 -19  -9   20.51   14.79
   3  19  -9   -4.31    9.07
   3 -19  -9    1.18    8.55
   3 -19  -8  280.05   40.68
   3 -19  -8  331.97   38.76
  -3 -19   8  286.73   38.38
   3 -19  -8  208.21   40.93
  -3 -19   7   16.04    9.55
   3 -19  -7   14.76    8.98
   3 -19  -7   13.52    7.70
  -3 -19   7   11.41    7.28
   3 -19  -7   13.40   12.42
   3 -19  -7    2.23    7.62
   3 -19  -7   14.07   15.07
   3 -19  -6   81.72   23.14
   3 -19  -6  111.53   17.60
   3 -19  -6  108.36   20.35
   3 -19  -6  140.09   17.72
  -3 -19   6  122.79   18.55
  -3 -19   6  104.54   17.16
   3 -19  -5   12.31    9.34
  -3 -19   5   -1.88    8.11
   3 -19  -5   16.31    8.66
   3 -19  -5   24.53   16.27
  -3 -19   5    1.32    9.60
   3 -19  -5   19.93   11.73
   3 -19  -4   55.70   18.96
  -3 -19   4   74.46   13.04
   3 -19  -4   67.74   13.33
   3 -19  -4   80.09   15.07
   3 -19  -4   75.97   13.71
  -3 -19   3   24.03    9.27
   3 -19  -3   22.25    8.64
   3 -19  -3   20.31   10.34
   3 -19  -3   11.34    9.00
  -3  19   3   16.51    6.25
   3 -19  -3   25.50   10.36
   3 -19  -2  460.29   54.04
   3 -19  -2  452.95   53.56
  -3  19   2  352.99   53.25
   3 -19  -2  352.10   54.16
   3 -19  -2  416.89   53.92
  -3 -19   2  410.24   53.63
  -3 -19   2  447.43   53.94
   3 -19  -1   30.93   10.06
   3 -19  -1   47.01   11.62
   3 -19  -1   18.46    9.60
  -3  19   1   32.82    8.44
  -3 -19   1   31.83   10.59
  -3 -19   1   44.00   10.70
   3 -19  -1   48.35   10.31
  -3  19   0  132.50   20.95
   3 -19   0  148.90   21.86
  -3 -19   0  163.52   21.85
   3 -19   0  152.09   21.76
  -3  19  -1   28.79    8.44
  -3 -19  -1   21.38   12.09
  -3 -19  -1   33.65   10.71
   3 -19   2  148.71   22.60
  -3  19  -2  150.52   22.33
  -3 -19  -2  148.46   24.29
  -3 -19  -2  156.13   22.90
  -3 -19  -2  183.59   22.93
  -3 -19  -2  148.64   22.12
   3 -19   3   37.39   12.05
  -3  19  -3   73.05   12.56
  -3 -19  -3   86.22   13.32
  -3 -19  -3   61.04   15.93
  -3 -19  -3   63.37   13.17
  -3 -19  -3   58.91   12.15
  -3 -19  -4   -5.74    9.88
  -3  19  -4   27.54    9.46
  -3 -19  -4    0.39   10.48
  -3 -19  -4    2.96   13.25
  -3 -19  -4   11.59    8.72
   3 -19   4   -5.16    8.96
  -3 -19  -5    1.95    8.86
  -3 -19  -5  -25.31   10.74
  -3 -19  -5   -8.78    7.87
  -3 -19  -5   14.65   13.74
  -3  19  -6   24.73    9.67
  -3 -19  -6   41.23   11.10
  -3 -19  -6   15.54    8.04
  -3 -19  -6   31.10   14.60
  -3 -19  -6   25.79    8.01
  -3 -19  -7   -5.81    7.41
  -3  19  -7    0.48    8.76
  -3 -19  -7    4.14    7.11
   3 -19   7   15.24    8.79
  -3 -19  -7    9.19   10.18
  -3  19  -7    9.13    8.00
  -3 -19  -8   98.89   16.39
   3 -19   8   85.60   16.07
  -3 -19  -8  111.88   21.34
  -3 -19  -8  113.93   17.41
  -3  19  -8  101.38   16.34
  -3 -19  -8  128.83   17.48
  -3 -19  -9   -9.03    7.41
  -3 -19  -9  -12.17   14.36
   3 -19   9   -1.67    7.01
  -3  19  -9    6.32    8.40
  -3  19 -10    6.82    5.40
  -3 -19 -10   14.41    8.18
  -3  19 -10   15.61    8.84
   3 -19  10   14.15    9.02
  -3 -19 -11   -5.21    7.93
  -3  19 -11  -15.47    5.04
   3 -19  11   -1.03    7.94
  -3 -19 -11    7.07    7.23
  -3  19 -11    2.23    8.50
  -3 -19 -12   -6.27    7.13
   3 -19  12    2.74    6.72
  -3 -19 -12    5.28    7.65
  -3  19 -12   -5.04    7.72
  -3  19 -12   -4.18    4.28
   3 -19  13    5.27    4.71
  -3  19 -13    8.01    7.28
  -3 -19 -13   -9.29    7.15
  -3 -19 -14   -1.98    6.14
  -3  19 -14    0.44    6.11
  -3 -19 -15   -8.92    6.53
   3 -21 -14    9.88    5.19
   3 -21 -14   20.24    8.13
   3 -21 -13   -1.63    5.75
   3  21 -13   -1.21    6.91
   3 -21 -13   10.99    9.27
   3  21 -13    3.28    6.49
   3 -21 -12    1.97    6.88
   3  21 -12   17.35    8.25
   3  21 -12    1.02    7.77
   3 -21 -12    4.41    4.48
   3 -21 -12   19.29   11.00
   3 -21 -11   18.71    8.28
  -3 -21  11   31.70    7.99
   3 -21 -11   25.17   12.31
   3  21 -11   23.66    9.48
  -3 -21  10   -5.73    8.15
   3 -21 -10   -0.68    7.80
  -3 -21   9   84.74   14.89
   3 -21  -9  100.39   15.13
   3 -21  -8   -0.79   11.90
  -3 -21   8    0.65    8.93
   3 -21  -8    4.04    8.95
  -3 -21   7  145.04   20.57
   3 -21  -7  159.77   20.98
   3 -21  -7  131.78   20.97
   3 -21  -7  156.41   24.00
  -3 -21   7  127.02   21.74
   3 -21  -7  165.83   21.88
  -3 -21   6   -2.22    7.66
   3 -21  -6    2.42    8.06
  -3 -21   6   -4.90   10.06
   3 -21  -6    3.91    8.39
   3 -21  -6  -12.23   11.58
   3 -21  -5   45.68   10.84
   3 -21  -5   28.63   12.42
  -3 -21   5   37.44   12.33
   3 -21  -5   62.76   11.44
  -3 -21   5   51.50   10.70
  -3 -21   4  192.59   29.66
   3 -21  -4  246.68   30.20
   3 -21  -4  178.51   30.71
   3 -21  -4  246.90   30.16
   3 -21  -3  177.91   24.98
   3 -21  -3  153.69   24.69
   3 -21  -3  158.89   25.59
   3 -21  -3  186.95   24.04
  -3 -21   3  178.29   24.66
   3 -21  -2    5.50    9.08
  -3  21   2   -2.23    6.23
  -3 -21   2   -2.98    9.82
   3 -21  -2   -9.64    8.93
  -3 -21   2    9.16   10.88
   3 -21  -2   14.54    8.50
   3 -21  -2    1.99   10.57
   3 -21  -1   34.42   11.14
  -3  21   1   24.27    8.72
  -3 -21   1   46.89   11.17
  -3 -21   1   49.00   11.69
   3 -21  -1   32.54   10.70
   3 -21  -1   44.96   10.10
   3 -21  -1   31.88   10.24
  -3 -21   0   51.97   12.53
   3 -21   0   45.45   11.15
  -3  21   0   22.54    9.12
   3 -21   0   38.04   12.15
   3 -21   0   39.33   11.08
  -3 -21   0   41.47    9.14
  -3  21  -1  264.80   38.14
  -3 -21  -1  313.37   38.83
   3 -21   1  323.07   38.59
  -3 -21  -1  259.82   38.08
   3 -21   2   44.52   11.11
  -3 -21  -2   53.16   12.76
  -3  21  -2   55.44   11.59
   3 -21   2   62.07   12.81
  -3 -21  -2   56.09   13.30
  -3 -21  -2   53.94   11.31
  -3  21  -3   69.82   12.29
   3 -21   3   46.64   13.20
  -3 -21  -3   62.17   13.08
   3 -21   3   43.06   13.04
  -3 -21  -3   74.32   16.62
  -3 -21  -3   56.50   12.73
   3 -21   3   31.31   11.39
  -3 -21  -3   59.82   11.92
  -3 -21  -4   -4.71   14.29
  -3  21  -4   20.95    9.30
  -3 -21  -4   23.04    9.85
  -3 -21  -4   25.48   10.63
   3 -21   4   11.11   10.31
   3 -21   4    2.12   11.16
  -3 -21  -4   10.31    9.18
  -3 -21  -5   63.52   12.93
  -3 -21  -5   35.29   10.31
  -3 -21  -5   33.26    9.57
   3 -21   5   55.95   11.98
  -3 -21  -5   58.80   11.24
   3 -21   6   15.49    8.80
  -3 -21  -6   11.01    7.64
  -3 -21  -6    3.47    6.90
  -3 -21  -6    0.41   10.41
   3 -21   7    8.81    8.29
  -3 -21  -7    8.77   10.18
  -3 -21  -7    1.15    6.73
  -3 -21  -7    8.85    7.06
   3 -21   8    7.29    7.44
   3 -21   8   15.61   10.27
  -3 -21  -8   11.44   10.53
  -3 -21  -8   -0.89    6.90
  -3 -21  -9   10.79    7.59
   3 -21   9    0.25    6.49
   3 -21   9    6.43    9.29
  -3 -21 -10   20.01    7.52
   3 -21  10   14.23    8.32
  -3 -21 -10    9.16    7.20
   3 -21  11    3.67    7.61
  -3 -21 -11   19.84    6.99
  -3 -21 -11    6.00    7.21
  -3 -21 -12   -1.64    6.50
   3 -21  12    6.26    5.22
  -3 -21 -12    3.85    6.58
  -3 -21 -13   -8.89    5.97
  -3 -21 -13    8.92    6.24
   3 -23 -13    2.51    4.38
   3  23 -12   15.03    7.04
   3 -23 -12   12.33    5.73
   3  23 -12    0.71    6.43
   3  23 -11   23.09    7.79
   3 -23 -11    9.38    6.69
  -3 -23  11   24.90    6.25
   3  23 -11    3.44    7.77
   3  23 -10    4.34    8.03
  -3 -23  10   12.27    7.42
   3 -23 -10   10.56    6.93
   3 -23  -9   26.57   11.22
  -3 -23   9   22.24    8.91
   3 -23  -9   24.04    8.55
  -3 -23   8   -1.21    8.88
   3 -23  -8   10.63   11.51
   3 -23  -8    4.75    8.19
  -3 -23   7   91.56   13.61
   3 -23  -7   93.48   16.95
  -3 -23   7   75.20   14.81
   3 -23  -7  108.78   14.96
   3 -23  -7   71.66   14.03
  -3 -23   6   26.08    8.44
   3 -23  -6   27.10   11.44
  -3 -23   6   33.07   11.03
   3 -23  -6   26.82    9.16
   3 -23  -6   20.05   10.17
   3 -23  -5   17.58    9.37
   3 -23  -5   29.15   10.76
  -3 -23   5   26.04    8.93
   3 -23  -4  117.35   17.41
  -3 -23   4   93.96   17.47
   3 -23  -4  129.46   17.79
   3 -23  -4  106.91   18.87
   3 -23  -3   51.77   10.69
   3 -23  -3   38.66   11.34
  -3 -23   3   39.19   11.20
  -3 -23   3   47.00   12.75
   3 -23  -3   63.08   11.98
  -3 -23   3   33.57    8.45
   3 -23  -2    3.72    8.41
  -3 -23   2   19.74   10.26
  -3 -23   2   12.56   11.02
   3 -23  -2    6.66    8.40
   3 -23  -2    0.40   10.01
   3 -23  -2    9.18    8.35
  -3 -23   2    8.20    6.72
   3 -23  -1  125.43   17.31
   3 -23  -1   96.07   16.23
  -3 -23   1  116.20   17.21
  -3 -23   1   76.95   16.99
   3 -23  -1   96.23   15.70
  -3 -23   1   86.33   14.85
   3 -23   0   44.51   11.39
  -3 -23   0   55.83   12.57
   3 -23   0   47.59   11.10
   3 -23   0   47.59   12.68
  -3 -23   0   30.17    9.71
  -3 -23  -1    7.23   10.58
   3 -23   1    0.68    9.36
  -3 -23  -1    7.18    7.79
  -3 -23  -2    1.68   10.31
  -3 -23  -2   -2.88    4.76
  -3 -23  -2   17.93   10.57
   3 -23   2    2.41    9.92
  -3 -23  -2    4.84    8.44
   3 -23   3   38.23   10.75
   3 -23   3   23.53   11.01
  -3 -23  -3   23.58   11.37
  -3 -23  -3   13.17    6.29
  -3 -23  -3   46.47   10.76
  -3 -23  -3   33.52    9.27
  -3 -23  -4   19.41    8.98
  -3 -23  -4   23.50    7.54
  -3 -23  -4   48.08   11.80
   3 -23   4   64.11   11.47
   3 -23   4   37.50   11.47
  -3 -23  -4   59.36   10.25
  -3 -23  -5   23.37    9.66
  -3 -23  -5   31.96   11.42
  -3 -23  -5   19.84    6.63
   3 -23   5   21.35    9.41
   3 -23   5   11.01   10.50
  -3 -23  -5   18.94    7.74
  -3 -23  -6    1.56    6.12
  -3 -23  -6   26.30   10.91
   3 -23   6   11.95    8.31
  -3 -23  -6    3.33    6.51
  -3 -23  -6   -1.94    9.26
   3 -23   7   12.68    7.85
  -3 -23  -7   10.02    6.65
  -3 -23  -7   17.43   10.44
   3 -23   8    6.37    6.41
  -3 -23  -8    1.88    6.05
   3 -23   8    8.89    8.16
  -3 -23  -9    9.89    6.35
   3 -23   9    6.44    5.13
   3 -23   9    9.60    7.67
  -3 -23 -10   -1.29    5.75
  -3 -23 -10    3.43    6.11
   3 -23  10   -3.11    6.83
  -3 -23 -11   -5.26    5.97
  -3 -23 -11   -8.68    5.85
   3 -23  11   -8.08    5.87
  -3 -23 -12    7.49    5.42
  -3 -23 -12  -16.34    5.70
   3 -25 -12    2.58    3.72
   3  25 -11  -10.00    6.04
   3  25 -11    2.81    5.61
  -3 -25  10   32.53    6.92
   3 -25 -10   35.84   10.50
   3  25 -10   24.63    8.64
   3 -25  -9    7.25    5.70
   3 -25  -9    2.12    9.11
  -3 -25   9    4.11    6.79
   3 -25  -9    3.83    6.50
   3 -25  -8   40.95   12.04
  -3 -25   8   48.84   10.12
   3 -25  -8   40.30    9.48
   3 -25  -7    5.89    9.61
  -3 -25   7   18.10    8.82
  -3 -25   7   -1.53    5.70
   3 -25  -7   -1.97    7.57
  -3 -25   6   75.73   13.33
   3 -25  -6   74.09   12.56
  -3 -25   6   80.30   12.27
   3 -25  -6  104.79   13.26
  -3 -25   5   23.36    9.36
   3 -25  -5   44.48   11.22
   3 -25  -5   35.19   10.01
   3 -25  -5   46.08   10.00
   3 -25  -4    2.42    8.71
   3 -25  -4   16.29    8.91
  -3 -25   4    7.51    8.65
   3 -25  -3   -1.09    9.13
  -3 -25   3   18.36   10.68
  -3 -25   3   15.01    9.27
   3 -25  -3   22.54    8.61
  -3 -25   3   10.83    5.74
   3 -25  -2   78.24   12.48
   3 -25  -2   91.42   13.63
  -3 -25   2   72.00   14.29
  -3 -25   2   53.91   11.30
  -3 -25   2   71.81   13.82
   3 -25  -1   11.23    8.20
  -3 -25   1   -0.72   10.62
   3 -25  -1   10.20    9.57
  -3 -25   1    7.23    9.65
   3  25  -1   -2.57    7.78
  -3 -25   1    0.88    6.57
  -3 -25   0  109.14   17.99
   3 -25   0  136.65   19.34
  -3 -25   0  131.02   19.53
   3 -25   0  125.79   18.65
  -3 -25  -1   15.83   10.33
   3 -25   1    6.78    8.75
  -3 -25  -1    1.31    6.95
  -3 -25  -2   54.51   13.58
   3 -25   2   69.03   12.10
  -3 -25  -2   46.95   12.66
  -3 -25  -2   52.36   10.69
  -3 -25  -3    4.68   10.55
  -3 -25  -3   -8.23    8.15
  -3 -25  -3    6.86    6.77
   3 -25   3    9.25    8.90
   3 -25   3   17.68    9.10
  -3 -25  -4    1.03    7.89
  -3 -25  -4    3.81    4.58
   3 -25   4    6.52    8.71
  -3 -25  -4   -2.97    6.51
  -3 -25  -4   -5.71   10.23
   3 -25   4    3.01    8.80
   3 -25   5    2.10    7.88
  -3 -25  -5    1.50    4.89
  -3 -25  -5   18.86   10.05
   3 -25   5   15.61    9.10
  -3 -25  -5    8.51    6.48
  -3 -25  -5   10.20    8.54
   3 -25   6    3.20    6.90
  -3 -25  -6    9.34   10.07
  -3 -25  -6    4.63    8.26
  -3 -25  -6   10.82    5.24
  -3 -25  -7    5.22    5.02
   3 -25   7    3.62    6.27
   3 -25   8    6.69    5.22
   3 -25   8    1.09    6.99
  -3 -25  -8    4.65    5.17
  -3 -25  -9   -0.88    5.60
   3 -25   9   -1.84    6.01
  -3 -25  -9    4.67    4.79
  -3 -25 -10   -2.48    4.60
  -3 -25 -10   -2.22    5.05
   3 -25  10   -3.61    4.83
  -3 -25 -11    8.30    4.59
   3 -27 -10    3.33    3.29
   3 -27  -9   19.79    5.87
  -3 -27   9   35.79    6.37
  -3 -27   8   11.64    6.13
   3  27  -8   10.61    6.65
   3 -27  -8   -4.42    4.69
   3 -27  -8    8.19    5.76
   3 -27  -7   42.38    9.31
   3  27  -7   29.37    8.29
   3 -27  -7   16.59    6.26
  -3 -27   7   31.80    8.01
   3 -27  -7   32.93    7.56
   3  27  -6    1.77    7.18
   3 -27  -6    4.59    7.95
  -3 -27   6   12.18    5.66
   3 -27  -6    5.94    6.41
   3 -27  -5   13.13    8.13
   3  27  -5   22.88    8.09
  -3 -27   5   23.42    7.08
   3 -27  -5    9.01    7.14
   3 -27  -5   16.03    7.25
   3 -27  -4    7.97    7.48
  -3 -27   4   12.93    8.78
  -3 -27   4   17.43    7.79
   3 -27  -3   25.98    8.76
  -3 -27   3   27.80    8.58
   3  27  -3   16.77    8.08
  -3 -27   3   20.27    9.52
  -3 -27   2    1.50    9.16
   3 -27  -2    1.23    7.96
  -3 -27   2   -3.40    8.11
   3  27  -2   -8.23    6.80
   3 -27  -1  131.54   14.86
  -3 -27   1  103.32   15.07
  -3 -27   1  116.52   15.08
   3 -27  -1   59.79   12.72
  -3 -27   1   72.39   12.62
   3 -27   0    2.87    7.20
   3 -27   0    6.26    8.50
  -3 -27   0    1.72    5.98
  -3 -27   0    2.07    9.24
   3 -27   1   80.50   12.71
  -3 -27  -1   70.18   11.87
  -3 -27  -2    1.88    6.61
  -3 -27  -2    8.65    9.47
   3 -27   2  -11.75    7.81
  -3 -27  -2    9.58    5.97
  -3 -27  -3   12.87    6.33
  -3 -27  -3   26.09    7.32
  -3 -27  -3   32.36    9.76
   3 -27   3   31.66    8.39
   3 -27   3    8.05    8.15
  -3 -27  -4   -1.78    5.29
   3 -27   4    3.82    6.87
  -3 -27  -4   -2.76    9.21
   3 -27   4    5.45    7.39
  -3 -27  -4    2.43    6.80
   3 -27   5    8.57    6.38
  -3 -27  -5   12.04    8.91
   3 -27   5  -10.01    7.38
   3 -27   6    6.64    5.54
   3 -27   6   -2.23    6.30
  -3 -29   7    2.90    4.34
   3 -29  -6    7.58    3.84
   3  29  -6    9.94    5.60
   3 -29  -5   -1.46    3.62
   3 -29  -5   13.12    5.25
   3  29  -5   12.91    5.63
   3 -29  -4   30.83    6.43
  -3 -29   4   18.03    6.59
   3  29  -4   22.96    6.34
  -3 -29   4   26.16    7.43
  -3 -29   3   20.98    6.92
  -3 -29   3    1.23    7.06
   3 -29  -3    2.81    6.20
  -3 -29   2   47.52    9.13
  -3 -29   2   36.89    8.61
   3 -29  -2   31.66    8.31
   3 -29  -2   36.05    7.85
   3 -29  -1    8.32    6.75
   3 -29  -1    5.69    5.81
  -3 -29   0    2.19    5.10
   3 -29   0    0.63    5.58
   3 -29   1    8.19    4.87
  -3 -29  -1   -1.57    4.80
  -3 -29  -1   10.22    4.73
   3 -29   1    9.51    5.68
   3 -29   2    8.42    5.30
  -3 -29  -2    0.19    4.99
   3 -29   3   -2.48    5.62
  -3 -29  -3  -10.19    7.27
   3 -29   3    0.31    4.07
   3 -29   3    6.10    5.51
   3 -29   4   13.93    5.42
   3 -29   4    9.83    5.17
   3 -29   4    7.01    3.75
   3 -29   5    3.24    4.22
   3 -29   5    8.34    5.01
   3 -29   6   10.90    4.01
  -3 -29  -6   -6.68    3.23
   4   0 -20   10.48    7.49
   4   0 -19    1.09   10.03
   4   0 -18    8.25   11.89
   4   0 -17    0.53   13.13
   4   0 -17   -1.67    9.14
   4   0 -16   44.06   12.76
   4   0 -16   64.92   15.67
   4   0 -15   14.09   14.21
   4   0 -15    2.47    9.72
   4   0 -15    7.94    9.01
   4   0 -14   35.09   14.37
   4   0 -14   48.27   13.03
   4   0 -14   50.26   10.85
   4   0 -13  -13.39   12.66
   4   0 -13   -1.24    7.98
   4   0 -13   -3.16    9.89
   4   0 -12  146.68   20.00
   4   0 -12  109.12   16.88
   4   0 -12  110.90   18.89
   4   0 -11    4.84    6.27
   4   0 -11    0.39    9.67
   4   0 -11   -3.27    8.72
   4   0 -10   12.84    5.66
   4   0 -10    2.39    8.67
   4   0 -10    9.85    7.93
   4   0  -9   -3.02    4.73
  -4   0   9   -4.00    4.35
   4   0  -9    8.60    7.85
   4   0  -9   -1.11    6.63
   4   0  -9  -15.74    7.34
   4   0  -8   37.46   12.79
  -4   0   8   40.88    6.43
   4   0  -8   39.11    8.95
   4   0  -8   46.93    8.12
   4   0  -7    2.25    7.40
   4   0  -7   -1.98   12.82
  -4   0   7    3.64    4.26
  -4   0   6  265.58   33.54
   4   0  -6  230.91   35.63
  -4   0   5   -3.59    4.43
  -4   0   5    2.63    1.66
  -4   0   4   79.52   10.27
   4   0  -4   87.74   11.40
  -4   0   4   68.66   11.20
   4   0  -4   61.59   14.35
  -4   0   3    0.63    5.17
  -4   0   3   -1.59    2.74
   4   0  -3   -1.62    5.59
   4   0  -3    2.99   10.58
   4   0  -2  125.05   17.09
   4   0  -1    9.04    5.99
   4   0   0  672.84   86.58
   4   0   0  514.21   87.27
  -4   0  -1    3.04   10.82
   4   0   1    2.64   10.49
   4   0   2  234.51   31.99
   4   0   3   -0.49    5.11
   4   0   4   12.71    5.55
  -4   0  -4    8.90    3.84
   4   0   5    1.31    6.22
  -4   0  -5    2.41    3.70
  -4   0  -6  182.18   23.86
  -4   0  -6  192.64   23.66
  -4   0  -6  219.19   23.58
  -4   0  -6  172.97   23.79
  -4   0  -6  172.78   23.37
   4   0   6  172.88   23.45
   4   0   6  127.48   24.21
  -4   0  -6  183.88   23.85
  -4   0  -6  163.05   24.04
  -4   0  -7   -0.51    5.80
  -4   0  -7   -1.86    3.79
  -4   0  -7    4.23    6.60
  -4   0  -7    3.79    3.60
  -4   0  -7    1.97    5.68
  -4   0  -7   -0.90    5.47
   4   0   7    4.35    7.82
   4   0   7    3.47    3.81
  -4   0  -8 1472.25  175.96
  -4   0  -8 1476.98  176.03
  -4   0  -8 1459.58  176.00
   4   0   8 1118.25  176.00
  -4   0  -9    0.64    7.88
   4   0   9    3.41    5.46
  -4   0  -9   -2.33    8.06
  -4   0  -9   -3.33    7.92
  -4   0 -10   97.15   15.58
  -4   0 -10   97.16   15.07
  -4   0 -10   81.78   15.61
  -4   0 -10   91.26   15.17
  -4   0 -11   -9.86   11.75
  -4   0 -11    2.95   11.06
  -4   0 -11   10.33    9.22
  -4   0 -11   11.44    9.78
  -4   0 -12    7.61   13.66
  -4   0 -12    6.63    8.19
  -4   0 -12   13.58   10.14
  -4   0 -12    1.36   12.74
  -4   0 -12   -3.56   10.04
  -4   0 -13  -11.33    9.48
  -4   0 -13    0.47   15.46
  -4   0 -13    1.53    8.71
  -4   0 -13   18.93    9.58
  -4   0 -13    2.79   11.06
  -4   0 -14   33.20   12.94
  -4   0 -14   42.28   11.43
  -4   0 -14   45.73   11.28
  -4   0 -14   42.00   16.89
  -4   0 -15   -9.51   10.74
  -4   0 -15   16.49   14.59
  -4   0 -15   12.79    9.67
  -4   0 -15    2.97    9.30
  -4   0 -16   81.58   17.52
  -4   0 -16  117.84   16.37
  -4   0 -16   98.90   16.09
  -4   0 -17    2.85   10.34
  -4   0 -17    8.70    7.70
  -4   0 -18   72.30   13.17
   4   2 -20   -9.48    7.79
   4   2 -19    8.92   10.80
   4  -2 -19   20.51   10.38
   4   2 -18   14.42   12.16
   4  -2 -18    0.44   11.99
   4   2 -18    6.65    8.85
   4   2 -18   -1.37    5.41
   4   2 -17   31.97   13.39
   4  -2 -17    6.55   12.48
   4   2 -17   18.75   10.74
   4   2 -17   -0.19    6.49
   4   2 -16   13.66   14.02
   4  -2 -16    4.87   13.32
   4  -2 -16   10.22    8.05
   4  -2 -16    8.01    9.50
   4   2 -16   11.69   10.46
   4  -2 -15    0.55   15.40
   4   2 -15   30.93   12.16
   4  -2 -15   66.73   10.31
   4  -2 -15   36.06   11.27
   4   2 -15   38.50   15.47
   4  -2 -15    2.21   13.62
   4  -2 -14   11.05    8.28
   4  -2 -14    3.14    9.68
   4   2 -14   11.01   13.73
   4   2 -14    5.12   10.74
   4  -2 -14   21.48   13.06
   4   2 -13   55.00   13.14
   4  -2 -13   51.76   15.43
   4   2 -13   48.84   15.38
   4   2 -13   50.49   11.65
   4  -2 -13   55.04   10.90
   4  -2 -13   67.35   12.68
   4  -2 -12    0.43   11.23
   4  -2 -12    2.22    6.42
   4   2 -12   18.75   11.75
   4  -2 -12    6.57    9.48
   4   2 -12    8.20    9.53
   4   2 -12   11.77    7.69
   4   2 -11  203.02   23.09
   4  -2 -11  223.94   24.99
   4  -2 -11  188.30   22.68
   4  -2 -11  232.55   24.12
   4   2 -11  223.21   24.56
   4  -2 -10  100.17   12.81
  -4  -2  10  101.20   13.10
   4   2 -10  111.83   13.57
   4   2 -10  119.27   14.96
   4  -2 -10   80.45   15.02
   4  -2 -10  105.71   14.43
   4  -2  -9  193.13   20.91
  -4   2   9  171.09   19.22
  -4  -2   9  214.03   19.69
   4  -2  -9  203.05   20.35
   4   2  -9  191.15   19.67
   4   2  -9  206.60   20.57
  -4   2   8   27.39    5.56
  -4  -2   8   33.45    5.93
   4   2  -8   16.81   11.42
   4  -2  -8   28.19    7.33
   4   2  -8   24.84    7.52
   4   2  -8    5.21    7.13
   4  -2  -8   35.24    8.49
  -4  -2   7   18.06    5.42
  -4   2   7   12.14    4.81
   4   2  -7   17.01   11.33
   4   2  -7   18.41    6.55
   4   2  -7    6.41    6.91
  -4  -2   6   12.66    5.32
  -4   2   6   22.62    5.36
   4   2  -6   11.19   10.95
  -4   2   5   15.30    5.22
  -4   2   5   13.13    2.53
  -4  -2   5    7.17    4.86
   4   2  -5   21.27   10.60
   4  -2  -5   24.27   12.78
  -4  -2   5   14.50    2.91
   4   2  -4   65.08    9.06
   4  -2  -4   72.29   10.08
   4   2  -4   58.58   13.06
   4  -2  -4   83.14   15.07
  -4  -2   4   66.77    8.80
  -4  -2   4   58.78    9.73
  -4   2   4   75.19   13.29
  -4   2   4   62.79   10.05
   4  -2  -3   -3.73    7.84
  -4   2   3    1.78    3.77
   4  -2  -3    1.22   11.99
  -4  -2   3    4.16    2.53
  -4   2   3   11.34   10.02
   4   2  -3   -3.58   10.17
  -4   2   2  109.68   14.62
  -4  -2   2  108.10   14.11
   4  -2  -2  106.46   16.39
  -4   2   2   88.32   17.96
   4  -2  -2   99.07   19.36
  -4  -2   1   24.55    4.64
  -4  -2   1   21.42    6.17
   4  -2  -1   26.72    9.92
  -4   2   1   31.70    6.21
  -4   2   0   57.96    8.56
  -4   2   0   48.52   13.67
   4   2   0   55.58   12.80
   4   2   1   98.93   18.96
  -4   2  -1  132.56   16.51
  -4   2  -1  112.56   19.17
  -4  -2  -2  201.88   24.63
  -4  -2  -2  198.19   24.64
  -4   2  -2  170.88   26.48
   4   2   2  138.45   25.85
   4   2   3   46.68   10.30
  -4  -2  -3   61.27    8.16
   4  -2   3   48.93    9.94
  -4   2  -3   56.77   11.62
  -4  -2  -3   63.38    8.22
  -4   2  -3   46.18    8.23
  -4   2  -4    8.31    8.33
  -4  -2  -4    2.98    3.88
   4  -2   4    2.56    3.70
  -4  -2  -4    8.34    3.87
   4  -2   4    5.74    7.64
   4   2   4    6.37    7.86
  -4  -2  -4    2.35    3.23
  -4   2  -4    2.89    4.16
   4  -2   5  106.27   18.04
   4  -2   5  122.16   15.75
  -4   2  -5  129.32   17.80
  -4  -2  -5  133.90   15.71
  -4  -2  -5  105.25   15.33
  -4   2  -5  112.71   15.74
  -4   2  -6   64.44   11.31
  -4   2  -6   69.13    9.57
  -4   2  -6   58.31    9.46
  -4  -2  -6   63.79   10.34
  -4   2  -6   64.64   11.68
   4  -2   6   73.24    9.37
  -4  -2  -6   63.12    9.59
  -4   2  -6   64.67   10.08
   4  -2   6   49.72   12.76
  -4  -2  -6   63.92    9.56
  -4  -2  -6   57.30    8.88
   4   2   6   45.25    9.98
  -4   2  -6   68.33   11.07
  -4  -2  -6   68.70    9.15
  -4   2  -7   90.82   14.24
   4  -2   7   78.06   12.63
  -4   2  -7   91.58   14.02
  -4  -2  -7   84.85   13.09
  -4  -2  -7  116.50   12.54
  -4  -2  -7  102.87   13.06
  -4  -2  -7   86.73   12.15
   4  -2   7   62.15   15.32
   4   2   7   74.56   13.28
  -4   2  -7   87.30   12.70
  -4  -2  -7   97.64   13.62
  -4  -2  -7   91.84   12.98
  -4  -2  -7   94.90   13.37
  -4   2  -7   98.16   14.46
  -4  -2  -8  167.65   21.22
  -4   2  -8  145.79   20.59
  -4  -2  -8  187.96   21.18
  -4   2  -8  169.60   21.96
   4   2   8   98.30   21.17
   4  -2   8  160.73   20.73
  -4  -2  -8  143.76   21.03
   4  -2   8  118.98   22.48
   4  -2   8  148.56   21.02
  -4   2  -8  190.16   21.98
  -4  -2  -8  173.12   21.30
  -4   2  -8  154.74   21.70
  -4  -2  -8  164.47   21.58
   4  -2   9  699.72   92.26
  -4  -2  -9  813.51   92.54
  -4  -2  -9  735.42   92.39
  -4   2  -9  706.47   92.84
  -4  -2  -9  743.45   92.55
  -4   2  -9  635.54   92.70
  -4  -2  -9  695.82   92.44
  -4   2  -9  729.26   92.57
  -4   2 -10    2.66    8.73
  -4  -2 -10    9.33    8.23
  -4  -2 -10    9.39    8.80
  -4  -2 -10   10.10    7.37
  -4   2 -10   18.55    6.48
  -4  -2 -10    0.37    8.14
  -4   2 -10   18.30   11.93
   4  -2  10    2.86    6.51
  -4   2 -10    5.90   10.31
  -4   2 -10   14.47    9.16
  -4   2 -11  139.85   21.41
  -4  -2 -11  128.45   21.12
  -4  -2 -11  150.59   21.09
  -4   2 -11  170.93   20.23
  -4  -2 -11  144.61   21.00
  -4   2 -11  121.21   22.13
  -4  -2 -11  121.70   20.47
  -4   2 -11  124.33   23.30
  -4   2 -11  151.86   21.08
  -4  -2 -12   27.19   12.42
  -4  -2 -12   37.54   10.49
  -4  -2 -12   24.61   12.51
  -4   2 -12   32.91   16.41
  -4   2 -12   19.55   10.56
  -4   2 -12   21.28    9.25
  -4   2 -12   15.71   11.14
  -4  -2 -12   29.14    9.99
  -4   2 -13  100.04   14.52
  -4   2 -13   64.70   19.60
  -4  -2 -13   61.29   15.22
  -4  -2 -13   82.46   13.43
  -4  -2 -13   77.70   17.70
  -4  -2 -13   83.41   14.19
  -4   2 -13   78.21   14.56
  -4  -2 -13   79.67   15.75
  -4   2 -13   66.44   15.07
  -4   2 -14    6.61   10.40
  -4  -2 -14    0.48   15.62
  -4  -2 -14   21.60   11.30
  -4   2 -14   22.45    8.62
  -4  -2 -14   17.00    9.79
  -4   2 -14   19.82   10.15
  -4  -2 -14   23.97    9.55
  -4   2 -14   15.79   10.09
  -4  -2 -14   16.11   12.19
  -4   2 -15   51.38   13.05
  -4  -2 -15   69.37   17.04
  -4  -2 -15   65.91   12.78
  -4   2 -15   86.18   13.27
  -4  -2 -15   68.95   14.27
  -4   2 -15   50.68   14.19
  -4   2 -16   -0.49   10.90
  -4  -2 -16    5.55   10.72
  -4   2 -16    3.59    8.81
  -4   2 -16   15.07    9.08
  -4  -2 -17   61.07   12.83
  -4   2 -17   39.95   12.66
  -4   2 -17   52.74   10.58
  -4   2 -18    8.15    8.64
  -4  -2 -18    6.40    8.21
   4   4 -20    0.24    6.88
   4  -4 -19   -1.12    8.50
   4   4 -19    3.00    7.41
   4   4 -18    8.25    9.30
   4  -4 -18   19.58   10.81
   4   4 -18    6.93    5.52
   4   4 -17   19.60   10.91
   4   4 -17    6.74    6.54
   4  -4 -16   41.91   13.13
   4  -4 -16   25.86    8.30
   4   4 -16   30.17   11.11
   4   4 -16   19.87    7.86
   4  -4 -15   30.26   12.97
   4  -4 -15   22.04    8.14
   4   4 -15   13.71   11.60
   4  -4 -14   25.63   15.15
   4  -4 -14   26.83   12.95
   4  -4 -14    3.53    7.94
   4   4 -14    2.14   11.27
   4  -4 -13    5.65   12.09
   4  -4 -13   23.36   15.23
   4  -4 -13    9.84    7.09
   4   4 -13    6.54   11.43
   4  -4 -12    3.40   11.05
   4  -4 -12   -2.20    5.68
   4  -4 -12    6.12    8.45
   4   4 -12    1.83   10.64
   4   4 -12  -23.29   10.77
   4  -4 -11   41.35   11.11
   4   4 -11   21.89    7.84
   4  -4 -11   19.46    8.33
   4   4 -11   29.78   11.10
   4   4 -11   17.55   10.12
   4   4 -11    2.09    9.98
   4  -4 -10   83.33   12.08
   4  -4 -10   68.73   10.71
   4   4 -10   57.49   11.21
   4   4 -10   65.44   12.46
   4   4 -10   67.46   10.30
   4  -4  -9  144.29   17.32
   4  -4  -9  122.91   16.59
   4   4  -9  157.01   17.11
   4   4  -9  156.66   16.54
  -4  -4   9  145.16   16.05
   4   4  -9  128.54   17.77
   4   4  -9  134.91   16.47
   4  -4  -9   39.50   17.05
   4  -4  -8   80.11   12.37
  -4   4   8   78.27   10.33
   4   4  -8  103.00   11.52
   4   4  -8   76.98   11.46
   4   4  -8   98.72   13.04
  -4  -4   8  108.88   11.20
   4  -4  -8   15.26   12.20
   4   4  -8   79.15   14.96
   4   4  -8   95.17   11.97
  -4   4   7   45.03    7.14
   4   4  -7   48.86   12.42
  -4  -4   7   43.71    7.51
   4   4  -7   34.54    8.50
   4   4  -7   33.48    9.41
  -4   4   6   13.08    2.16
  -4  -4   6   19.65    5.33
   4   4  -6    8.69    6.49
  -4   4   6   17.40    5.14
  -4   4   6    1.21    4.62
  -4   4   6   12.00    2.19
  -4   4   6   26.68   10.81
   4   4  -6   20.90   12.19
  -4   4   5    6.86    5.25
  -4   4   5    6.06    5.47
  -4   4   5   21.00   11.70
  -4  -4   5   12.34    3.55
   4   4  -5    4.91    2.75
  -4  -4   5    7.17    4.88
   4   4  -5    7.05    5.55
  -4  -4   4   60.71    7.30
   4   4  -4   44.79    7.28
  -4   4   4   39.99    8.90
  -4   4   4   53.87   12.47
   4   4  -3   18.20    3.78
   4  -4  -3   28.96    7.87
  -4  -4   3   21.52    3.89
  -4   4   3    5.57    6.36
  -4   4   3   -0.40   10.62
  -4   4   2  141.66   21.80
  -4  -4   2  167.57   20.95
   4   4  -2  144.41   20.89
  -4  -4   2  159.35   21.30
  -4   4   2  139.91   24.32
  -4   4   2  175.51   20.80
   4  -4  -2  176.88   22.87
   4  -4  -1    3.51    9.70
  -4  -4   1    8.94    4.60
  -4   4   1    0.51    6.82
  -4  -4   1    2.67    3.09
  -4   4   1    5.29    2.81
   4   4  -1    9.18    3.29
  -4   4   0   81.19   10.94
  -4  -4   0   81.35   11.46
  -4   4   0   58.54   16.21
  -4   4   0   66.20   12.30
   4  -4   1    2.92    3.00
  -4  -4  -1    4.44    4.09
  -4   4  -1    1.48    3.00
  -4   4  -1   14.37   11.09
  -4  -4  -1    1.14    3.23
  -4  -4  -2   27.53    4.71
  -4  -4  -2   41.74    5.25
  -4   4  -2   39.13    7.02
  -4  -4  -2   35.78    4.79
  -4   4  -2   23.47   11.40
   4  -4   2   28.52    4.92
  -4  -4  -3    8.24    4.01
   4  -4   3   11.62    3.66
  -4  -4  -3   14.25    3.93
  -4  -4  -3    9.80    3.78
   4  -4   3   15.24   10.26
  -4   4  -3   12.86   11.24
   4   4   3   10.94    7.62
  -4   4  -3    5.89    4.71
   4  -4   4  151.95   24.12
  -4   4  -4  169.39   22.02
  -4   4  -4  123.19   24.09
   4   4   4  118.12   22.77
  -4  -4  -4  183.95   21.87
  -4  -4  -4  180.85   21.80
   4   4   5  167.67   26.49
  -4   4  -5  146.30   27.63
  -4  -4  -5  224.07   25.82
   4  -4   5  192.11   27.91
  -4  -4  -5  203.00   25.80
   4  -4   6  764.53   93.67
  -4  -4  -6  674.84   93.14
  -4  -4  -6  789.27   93.81
   4  -4   6  749.81   93.79
  -4   4  -6  727.86   93.71
  -4  -4  -6  822.41   93.84
  -4   4  -6  769.57   94.40
  -4   4  -6  766.25   93.51
  -4  -4  -6  834.23   93.56
  -4   4  -6  648.16   94.18
   4  -4   6  654.40   94.55
  -4   4  -6  707.10   94.04
  -4   4  -6  754.25   93.98
  -4  -4  -6  747.07   93.67
  -4  -4  -7  637.75   74.64
   4  -4   7  588.68   74.99
  -4   4  -7  516.16   75.46
  -4  -4  -7  599.74   74.88
  -4  -4  -7  627.33   75.00
  -4   4  -7  564.55   74.82
   4  -4   7  582.97   74.85
  -4   4  -7  508.48   75.35
  -4  -4  -7  526.24   75.02
  -4   4  -7  594.21   74.67
   4  -4   7  458.69   75.78
  -4   4  -7  610.64   75.24
  -4  -4  -7  619.61   74.90
  -4  -4  -7  608.97   75.03
  -4   4  -8   15.52    9.15
  -4  -4  -8   23.67    6.00
  -4   4  -8   24.31    6.69
  -4  -4  -8   21.82    6.79
  -4  -4  -8   29.42    6.36
   4  -4   8   19.60    7.21
  -4  -4  -8   27.78    7.61
  -4   4  -8   19.33   11.64
   4   4   8   19.58    6.52
  -4  -4  -8   21.11    5.87
  -4   4  -8   29.88    8.81
   4  -4   8    5.10   10.27
  -4   4  -8   23.81    5.81
  -4  -4  -9   23.30    7.76
  -4   4  -9   27.00   10.04
   4  -4   9   30.26    7.59
  -4   4  -9   12.40   13.62
  -4   4  -9   26.27    7.85
  -4  -4  -9   35.90    7.50
  -4  -4  -9   26.32    8.68
  -4  -4  -9   36.52    7.52
  -4  -4  -9   33.66    8.09
  -4   4 -10   76.20   13.76
   4  -4  10   64.82   11.94
  -4  -4 -10   75.65   12.51
  -4  -4 -10   63.84   12.61
  -4   4 -10   66.20   16.93
  -4   4 -10   63.84   12.37
  -4  -4 -10   80.95   12.44
  -4   4 -10   88.27   13.63
   4  -4  11  233.41   34.31
  -4   4 -11  208.04   37.18
  -4  -4 -11  298.30   35.02
  -4   4 -11  275.96   34.74
  -4   4 -11  234.16   35.25
  -4  -4 -11  257.19   35.15
  -4   4 -11  289.91   35.60
  -4  -4 -11  265.78   35.17
  -4   4 -12   99.74   16.93
  -4  -4 -12   71.64   15.93
  -4  -4 -12   98.35   17.64
  -4   4 -12   97.70   16.75
  -4  -4 -12  123.43   17.37
  -4   4 -12  120.02   17.04
  -4  -4 -13   68.80   13.64
  -4  -4 -13   94.85   15.51
  -4  -4 -13   48.73   14.70
  -4   4 -13   44.71   13.27
  -4   4 -13   77.40   12.95
  -4   4 -13   43.73   12.64
  -4  -4 -14   71.88   16.58
  -4   4 -14   81.21   16.09
  -4   4 -14  114.24   14.82
  -4  -4 -14  111.11   18.35
  -4   4 -14   51.68   16.06
  -4  -4 -14   86.58   15.98
  -4  -4 -15   22.88   12.23
  -4  -4 -15   34.27   14.73
  -4   4 -15   56.56   11.28
  -4  -4 -16   37.00   14.95
  -4   4 -16   39.75   11.24
  -4  -4 -16   44.78   12.10
  -4  -4 -17   22.34    9.89
  -4   4 -17   12.14    8.28
  -4   4 -18   10.22    8.80
  -4  -4 -18   27.07    7.92
   4   6 -19   -5.24    9.46
   4   6 -19   -0.70    3.83
   4   6 -19    3.93    7.27
   4  -6 -18   -4.14    9.10
   4   6 -18   -4.23    5.10
   4   6 -18   12.85   11.20
   4   6 -18   17.83    9.85
   4   6 -17  -10.10   12.86
   4   6 -17   15.40   10.55
   4   6 -17    6.70    6.36
   4  -6 -17   12.28   11.27
   4  -6 -16   25.99   12.33
   4  -6 -16   15.88    7.19
   4   6 -16   39.89   14.31
   4   6 -16   21.52   11.45
   4   6 -16    9.07    7.85
   4   6 -15  -15.45   13.60
   4  -6 -15    8.66    7.03
   4   6 -15  -11.79   11.45
   4   6 -15   26.47    8.25
   4  -6 -15  -12.63   12.13
   4   6 -14   28.16   14.57
   4  -6 -14   74.80   10.63
   4  -6 -14   16.13   15.99
   4   6 -14   50.61   14.70
   4  -6 -14   53.76   14.55
   4  -6 -13   11.29   11.45
   4  -6 -13   -5.47    6.02
   4  -6 -13  -15.70   15.81
   4   6 -13    2.63   10.65
   4   6 -13  -15.44   11.24
   4   6 -13   17.01   12.71
   4  -6 -12   45.91   12.24
   4   6 -12   24.63   11.34
   4  -6 -12   26.70    6.32
   4  -6 -12    1.52   15.58
   4   6 -12   50.61   13.62
   4   6 -12  -17.13   11.48
   4  -6 -11    0.37    9.46
   4  -6 -11  -14.90   14.79
   4   6 -11   22.66   11.14
   4  -6 -11    6.04    4.77
   4   6 -11    0.43    9.18
   4   6 -11    4.40    9.97
   4  -6 -10   76.14   11.60
   4   6 -10   68.76   12.36
   4   6 -10   78.08   10.07
   4  -6 -10   11.66   14.45
   4   6  -9   16.32    9.53
   4  -6  -9   31.05    9.06
   4  -6  -9   25.26    9.71
   4  -6  -8   38.84    9.21
   4   6  -8   42.67   10.05
  -4  -6   8   55.01    7.66
   4  -6  -8   22.92    9.97
   4   6  -8   45.18   13.28
   4   6  -8   32.55    8.49
  -4   6   7   14.37    4.55
   4   6  -7   22.32    6.84
  -4  -6   7   26.97    5.70
   4   6  -7   26.50    8.38
   4  -6  -7   18.16    8.66
   4   6  -7   15.72    3.54
   4   6  -7   13.16    7.08
  -4   6   7   14.60   10.22
  -4   6   7    5.84    6.08
  -4   6   6  136.67   11.60
  -4   6   6  159.10   16.79
  -4  -6   6  146.90   11.90
   4   6  -6  121.82   12.49
   4   6  -6   95.92   11.66
   4   6  -6  119.79   10.54
  -4   6   6   88.97   12.37
  -4   6   6  108.80   10.16
   4   6  -6  151.43   12.45
   4   6  -5    6.10    5.68
   4   6  -5   -1.98    2.98
  -4   6   5   -1.87    7.44
   4   6  -5    6.11    5.17
  -4  -6   5    3.20    3.98
  -4   6   5    1.45    3.17
  -4   6   4   12.39    8.10
   4   6  -4    2.80    3.04
  -4  -6   4    0.52    4.59
  -4   6   4    6.70    1.95
  -4  -6   4   14.14    3.79
   4   6  -3   28.15    4.88
  -4  -6   3   29.74    5.89
  -4  -6   3   29.97    5.26
   4   6  -3   31.66    6.56
  -4   6   3   25.08   12.58
  -4   6   3   42.92    8.76
  -4   6   3   25.24    4.19
  -4   6   2    3.89    2.44
   4   6  -2   12.39    5.01
  -4   6   2    6.27    8.00
  -4  -6   2    4.84    3.46
  -4  -6   2    8.17    4.33
  -4   6   2    1.53   12.80
   4  -6  -2    8.63    8.55
   4   6  -2    2.62    3.24
   4  -6  -1   25.98   10.17
  -4  -6   1   17.47    3.49
   4   6  -1   -0.37    2.67
  -4   6   1    0.72    8.37
  -4  -6   1   13.95    4.20
  -4   6   0  151.91   23.75
  -4   6   0  182.22   26.47
  -4  -6   0  178.85   22.55
   4  -6   1    6.50    3.28
  -4  -6  -1    9.22    3.85
  -4  -6  -1    5.23    3.30
   4  -6   2   21.71    4.94
   4  -6   2   34.57   12.06
  -4  -6  -2   26.86    4.87
  -4   6  -2   29.41    8.59
  -4  -6  -2   30.20    5.08
  -4  -6  -3  250.10   34.88
  -4  -6  -3  269.93   34.67
  -4   6  -3  271.01   35.15
  -4  -6  -3  288.69   34.97
  -4   6  -3  279.87   37.90
   4  -6   3  266.01   34.95
  -4   6  -3  314.18   35.76
   4  -6   3  245.24   36.91
  -4  -6  -4   44.37    6.61
   4  -6   4   47.42   13.22
  -4   6  -4   50.96   14.78
   4  -6   4   44.84    7.61
  -4  -6  -4   41.99    7.43
  -4   6  -4   70.90    9.86
  -4   6  -4   59.05    8.19
   4   6   4   51.03   10.50
  -4  -6  -4   52.14    7.40
   4  -6   5   19.49    5.11
  -4   6  -5   10.80   12.60
  -4   6  -5   29.62    8.15
   4  -6   5   12.94   11.73
  -4  -6  -5   19.41    5.86
   4  -6   5   21.00    6.74
   4   6   5   10.80    7.13
  -4  -6  -5   23.42    4.82
  -4  -6  -5   20.39    4.76
  -4  -6  -5   22.72    4.67
  -4   6  -6    9.56    7.50
  -4  -6  -6   13.52    5.63
  -4  -6  -6   10.98    5.32
  -4  -6  -6    4.15    3.88
  -4  -6  -6    3.21    5.25
  -4   6  -6   12.00    4.36
  -4   6  -6   11.27    5.95
  -4   6  -6   11.39    5.07
  -4  -6  -6    6.70    3.39
   4  -6   6    4.27    5.58
  -4   6  -6    6.11   10.16
   4  -6   6    8.88   11.36
  -4   6  -7  313.20   36.97
   4  -6   7  302.19   37.17
  -4  -6  -7  268.16   37.41
  -4  -6  -7  289.25   36.63
  -4  -6  -7  300.07   37.07
  -4   6  -7  248.42   36.73
  -4   6  -7  269.23   37.05
  -4  -6  -7  298.87   37.16
  -4   6  -7  275.38   37.59
   4  -6   7  260.03   38.69
  -4  -6  -7  289.47   37.23
  -4  -6  -8  493.31   70.17
  -4  -6  -8  571.95   70.00
   4  -6   8  525.58   69.99
  -4   6  -8  569.02   69.82
  -4  -6  -8  530.89   69.82
  -4   6  -8  531.14   70.35
  -4  -6  -8  554.49   69.95
  -4  -6  -8  560.34   70.07
  -4   6  -9   12.87   10.06
  -4  -6  -9   26.05    6.57
  -4  -6  -9   30.27    6.99
  -4  -6  -9   23.32    7.37
   4  -6   9    6.25    7.81
  -4  -6  -9   11.30    8.51
  -4  -6  -9   13.10    7.01
  -4   6  -9   25.57    8.58
  -4  -6 -10  399.56   50.63
   4  -6  10  349.70   50.34
  -4   6 -10  357.59   50.96
  -4   6 -10  404.45   50.40
  -4  -6 -10  448.88   50.67
  -4   6 -10  376.83   50.95
  -4  -6 -10  409.10   50.62
  -4  -6 -10  345.37   50.57
  -4  -6 -11   88.58   12.82
   4  -6  11   69.31   12.38
  -4  -6 -11   65.06   13.30
  -4   6 -11   86.26   14.19
  -4  -6 -11   53.43   13.01
  -4   6 -11   64.48   14.29
  -4   6 -11   68.17   14.04
  -4   6 -12   10.42    9.91
  -4   6 -12   25.15   10.63
  -4  -6 -12    9.72    9.80
  -4  -6 -12   18.26    9.54
  -4  -6 -12    6.43    9.72
  -4   6 -12    1.04   11.47
  -4   6 -13   35.65   11.11
  -4   6 -13   57.09   13.33
  -4  -6 -13   55.73   13.52
  -4   6 -13   43.52   12.90
  -4  -6 -13   48.74   12.36
  -4  -6 -13   56.24   12.23
  -4   6 -13   25.18   12.90
  -4   6 -14   91.65   14.48
  -4  -6 -14   97.35   17.06
  -4  -6 -14   98.90   16.39
  -4   6 -14   67.04   17.10
  -4   6 -14   90.09   17.01
  -4  -6 -14  103.91   17.96
  -4  -6 -15   -2.94   10.67
  -4  -6 -15   10.59   10.67
  -4  -6 -15    0.46   13.45
  -4   6 -15    6.36    9.27
  -4   6 -15   13.60   11.14
  -4  -6 -16   74.31   19.72
  -4  -6 -16  147.09   17.62
  -4   6 -16  113.96   18.25
  -4   6 -16   89.90   17.22
  -4   6 -17    5.17    9.96
  -4  -6 -17   -2.49   11.18
  -4   6 -17    7.66    7.67
  -4   6 -18   30.25    7.45
   4   8 -19   -9.28    7.04
   4   8 -19    2.75    8.06
   4   8 -19    3.34    3.78
   4   8 -18   -5.73   10.33
   4   8 -18   15.59    9.00
   4   8 -18   -1.98    5.12
   4   8 -17   13.51   11.95
   4   8 -17  -14.06   10.30
   4   8 -17    7.48    6.09
   4   8 -16   -1.05   12.25
   4   8 -16   12.23   10.86
   4   8 -16    3.36    7.02
   4  -8 -16   -7.82    9.98
   4   8 -15   14.11   11.95
   4  -8 -15   24.55   11.67
   4  -8 -15    4.29    6.42
   4   8 -15   18.21    8.16
   4   8 -15   32.74   13.85
   4  -8 -14   -3.77   13.52
   4  -8 -14    0.88   11.78
   4  -8 -14   -2.38    6.06
   4  -8 -14    3.25    5.36
   4  -8 -14    5.08    7.79
   4   8 -14   -2.79   13.65
   4   8 -14  -20.51   10.74
   4   8 -14    5.12   10.90
   4   8 -14   -3.75    7.96
   4  -8 -13   95.93   12.77
   4   8 -13  128.87   18.68
   4  -8 -13   95.01   14.95
   4  -8 -13  121.81   16.65
   4   8 -13   95.44   17.04
   4  -8 -12   -7.89   11.27
   4  -8 -12  -14.10   15.36
   4   8 -12   -4.00   12.77
   4   8 -12   -1.27    8.89
   4  -8 -12    3.68    5.75
   4   8 -12  -19.42   11.37
   4  -8 -11   71.65   13.28
   4  -8 -11   -5.96   16.75
   4   8 -11   98.62   12.40
   4   8 -11   20.09   13.03
   4   8 -11   77.53   14.77
   4  -8 -10   -3.51    9.61
   4   8 -10   -6.10   10.65
   4  -8 -10   11.06   14.40
   4   8 -10    4.58    8.76
   4  -8  -9   62.61   10.51
   4  -8  -9   41.05   11.66
   4   8  -9   44.46   11.15
   4   8  -9   59.91   11.77
   4  -8  -8    1.72   11.24
   4  -8  -8    7.49    8.97
   4   8  -8   -6.39    8.74
   4   8  -8    4.27    7.13
   4   8  -7   51.33    9.85
   4   8  -7   41.27    6.20
  -4  -8   7   55.14    7.78
   4   8  -7   34.04    8.45
   4  -8  -7   41.35    8.57
   4  -8  -7   40.54   10.16
  -4   8   7   55.85   12.62
   4   8  -7   48.24    9.31
  -4   8   7   17.64    9.01
  -4   8   6    0.67    2.33
   4   8  -6    4.19    3.13
   4   8  -6    8.10    7.97
   4   8  -6    2.74    7.27
  -4   8   6    0.20    4.34
   4  -8  -6  -13.68    9.75
   4   8  -6   -0.31    6.12
  -4   8   6    9.17    8.30
   4  -8  -6    7.29    8.04
  -4   8   6   -1.76   10.81
   4   8  -6    6.19    6.63
   4   8  -6   10.91    5.49
   4   8  -5   99.33   14.03
  -4  -8   5  130.67   13.52
   4  -8  -5   89.88   14.84
  -4   8   5   87.86   15.28
  -4   8   5  102.28   19.34
  -4   8   5   81.45   12.53
   4   8  -5  105.18   12.58
  -4   8   4  -10.49    9.48
  -4  -8   4    5.59    4.64
   4   8  -4    7.00    6.08
   4   8  -4    2.35    3.35
  -4   8   4    8.06    4.39
  -4  -8   4   -1.36    5.03
  -4   8   4    3.74   14.24
   4   8  -3  131.40   18.25
   4   8  -3  132.51   18.97
  -4  -8   3  156.44   18.65
  -4   8   3  111.11   23.67
  -4   8   3  111.23   20.39
  -4  -8   3  150.34   18.59
  -4  -8   2   10.75    4.40
   4   8  -2    6.19    3.64
   4   8  -2    6.72    5.45
  -4   8   2   12.70    9.38
  -4  -8   2   13.06    4.66
  -4   8   2   15.00   14.44
  -4   8   2   14.48    4.83
  -4   8   1  106.07   18.97
   4   8  -1  109.41   16.21
   4   8  -1  110.09   16.71
  -4  -8   1  128.93   16.43
   4  -8  -1  175.41   19.22
  -4   8   1  131.16   16.63
  -4  -8   1  126.31   16.43
   4  -8   0   37.02    6.03
  -4  -8   0   40.81    6.55
   4  -8   0   46.37   11.84
  -4   8   0   38.09   11.26
  -4   8   0   42.50    7.17
   4  -8   1  118.25   16.77
  -4  -8  -1  124.26   16.78
  -4  -8  -1  142.40   17.09
  -4   8  -1  151.08   17.35
   4   8   1  114.19   16.99
   4  -8   2   43.78    6.70
  -4   8  -2   49.78   10.88
  -4  -8  -2   39.80    6.80
   4  -8   2   28.66   12.48
   4   8   2   41.00    6.94
  -4  -8  -2   42.55    6.37
  -4  -8  -3   70.70    8.87
   4  -8   3   64.09   14.23
  -4  -8  -3   55.83    8.07
  -4  -8  -3   41.22    8.51
  -4   8  -3   67.35    9.47
   4   8   3   63.71    8.96
  -4   8  -3   82.50   11.88
   4  -8   3   60.87    8.76
  -4  -8  -4   23.29    5.70
  -4   8  -4   26.25    7.92
  -4  -8  -4   12.83    4.25
   4  -8   4   10.78   12.52
  -4  -8  -4   17.28    4.50
  -4  -8  -4   14.05    5.09
  -4   8  -4   18.50    8.17
  -4  -8  -4   14.94    4.15
  -4   8  -4   13.93    5.32
  -4  -8  -4   20.58    6.94
   4  -8   4   17.38    4.31
   4  -8   4   11.43    6.34
  -4  -8  -4   15.80    4.89
  -4   8  -5   84.21   10.21
  -4  -8  -5   64.05   10.33
   4  -8   5   69.64    9.69
   4  -8   5   55.29   14.19
  -4  -8  -5   70.39   10.22
  -4  -8  -5   67.88    9.63
   4  -8   5   72.29   10.95
  -4  -8  -5   71.81    9.74
  -4  -8  -5   57.84   10.47
  -4   8  -5   78.39   10.55
  -4  -8  -5   58.91   10.91
  -4  -8  -5   47.37    9.27
  -4   8  -5   71.13   11.37
  -4  -8  -6    7.06    5.06
  -4   8  -6    1.94    7.95
  -4  -8  -6    0.80    5.10
  -4   8  -6    9.41    5.48
   4  -8   6    4.76   10.36
   4  -8   6    0.56    6.11
   4  -8   6    4.31    3.96
  -4  -8  -6    1.09    6.38
  -4  -8  -6    7.67    3.98
  -4  -8  -6    3.29    3.58
  -4  -8  -6    3.57    6.27
  -4   8  -6    8.15   11.76
  -4   8  -6    3.12    4.54
  -4   8  -7  278.17   37.05
   4  -8   7  293.83   36.72
  -4   8  -7  302.22   36.45
  -4  -8  -7  285.97   36.25
  -4  -8  -7  257.75   36.92
  -4  -8  -7  290.02   36.52
  -4   8  -7  260.03   36.15
   4  -8   7  242.33   37.69
  -4  -8  -7  277.84   36.29
  -4  -8  -7  270.53   36.53
  -4  -8  -8   -4.35    6.25
  -4   8  -8    2.77    5.19
  -4   8  -8    6.59    8.50
  -4   8  -8    3.65    7.04
  -4  -8  -8   15.29    7.24
   4  -8   8    0.96    7.34
  -4  -8  -8    1.97    7.12
   4  -8   9  842.55  109.94
  -4  -8  -9  896.41  109.95
  -4   8  -9  757.13  109.56
  -4   8  -9  971.62  109.82
  -4  -8  -9  825.38  110.32
  -4   8  -9  857.76  110.32
  -4  -8  -9  922.13  109.96
  -4  -8  -9  816.60  109.92
  -4   8 -10  -16.04   10.00
  -4  -8 -10    3.99    7.71
   4  -8  10   -3.49    8.20
  -4  -8 -10   10.20    7.05
  -4  -8 -10   11.03    8.93
  -4  -8 -10   -6.68    7.71
  -4  -8 -11  120.48   19.52
  -4   8 -11  137.49   20.33
  -4  -8 -11  146.92   19.31
  -4  -8 -11  126.54   19.52
  -4   8 -11  115.35   20.47
  -4  -8 -11  123.32   19.19
  -4  -8 -12    2.40    9.31
  -4  -8 -12   11.70    9.40
  -4  -8 -12    3.78    9.06
  -4   8 -12    6.41   11.13
  -4   8 -12   11.17    9.93
  -4  -8 -13  222.72   34.74
  -4   8 -13  290.24   35.64
  -4   8 -13  242.01   35.59
  -4  -8 -13  290.66   35.38
  -4  -8 -13  248.43   35.43
  -4   8 -13  251.80   34.59
  -4  -8 -14   12.49   11.44
  -4   8 -14    4.54   10.61
  -4  -8 -14   -9.71   10.97
  -4  -8 -14   10.54    9.38
  -4   8 -14   -0.52   10.38
  -4  -8 -15   79.25   17.90
  -4   8 -15  112.06   16.75
  -4  -8 -15   62.25   16.19
  -4   8 -15  121.77   16.33
  -4  -8 -16   -8.99   13.28
  -4   8 -16    6.89    9.80
  -4   8 -16  -11.91    9.00
  -4   8 -17  124.92   16.08
  -4  -8 -17   70.52   16.47
  -4   8 -17   89.17   14.99
  -4  -8 -18   -1.76    5.05
  -4   8 -18   -1.53    6.90
   4  10 -19   -2.74    6.22
   4  10 -18   -7.60    8.46
   4  10 -18   -4.59    4.43
   4  10 -17   18.26   10.97
   4  10 -17    4.56    5.98
   4  10 -17   10.09   10.09
   4  10 -16   64.18   13.50
   4  10 -16   49.97   12.70
   4  10 -16   20.13    8.31
   4  10 -15   18.75   13.18
   4 -10 -15   20.41    7.16
   4 -10 -14   12.21   14.24
   4 -10 -14   -2.35    5.73
   4 -10 -14    8.11    8.71
   4  10 -14  -15.10   12.79
   4  10 -14    1.91    7.94
   4  10 -14   -1.49    9.97
   4 -10 -14    6.07    5.75
   4  10 -13   -2.13   12.83
   4 -10 -13    6.75    9.25
   4 -10 -13    8.67   14.91
   4 -10 -13    6.61    6.25
   4  10 -13   29.40    8.56
   4  10 -13   13.55   10.68
   4  10 -12   40.50   14.64
   4 -10 -12   31.48    8.99
   4  10 -12   60.98   11.63
   4  10 -12   90.40   10.85
   4  10 -12   45.30   13.94
   4 -10 -12   25.78   16.89
   4  10 -12   -1.04   12.54
   4  10 -11   22.47   13.10
   4 -10 -11    8.63   16.58
   4  10 -11   30.55   11.86
   4  10 -11   30.46    9.34
   4  10 -11   45.14   10.18
   4  10 -10   54.53   13.69
   4 -10 -10   36.39   17.13
   4 -10 -10   51.29   12.19
   4  10 -10   31.42   12.62
   4  10 -10   83.14   11.18
   4 -10  -9   41.42   11.13
   4  10  -9   37.15   11.58
   4 -10  -9   35.25   15.29
   4  10  -9   46.70   10.70
   4 -10  -8   12.38    9.65
   4  10  -8   40.38   10.83
   4 -10  -8   11.47   12.10
   4  10  -8   46.08    9.72
   4 -10  -7   19.35   12.56
   4  10  -7   45.33   10.33
   4 -10  -7   38.72    8.40
  -4 -10   7   43.57    7.29
  -4  10   7   49.57   13.38
   4  10  -7   27.72    9.01
   4 -10  -7   43.17   10.37
   4  10  -6   62.42    8.71
  -4  10   6   45.41   12.22
   4 -10  -6   68.47   11.76
   4 -10  -6   79.05   10.59
  -4 -10   6   83.79    9.89
   4  10  -6   88.01   12.08
  -4  10   6   74.18   15.23
  -4  10   6   45.29    8.30
   4  10  -6   73.09   11.10
   4  10  -5   69.55   12.17
  -4 -10   5   95.23   11.63
   4  10  -5   79.55   10.94
  -4  10   5   64.98   10.78
   4  10  -5   99.68   12.32
   4 -10  -5   96.86   12.66
   4 -10  -5   82.18   13.57
  -4  10   5   68.54   17.88
  -4 -10   5   81.81   11.44
   4  10  -5   68.25   12.91
  -4  10   5   61.54   14.45
  -4  10   5   83.61   10.88
   4 -10  -5   26.54   14.71
  -4 -10   4   32.66    6.23
  -4  10   4   12.12   10.29
   4 -10  -4   33.64    8.35
   4  10  -4   17.93    6.68
   4  10  -4   17.29    4.64
  -4 -10   4   27.97    5.70
   4  10  -4   14.62    7.50
  -4  10   4   22.38   15.30
  -4 -10   4   21.91    5.78
  -4  10   4   13.51    4.77
   4 -10  -4   25.41    7.54
   4  10  -4   22.41    5.40
  -4  10   4   23.57    4.93
   4  10  -3    9.12    4.25
  -4 -10   3    9.36    5.15
  -4  10   3    4.02   10.13
  -4 -10   3    5.41    4.80
  -4  10   3   13.00    5.03
   4 -10  -3   17.14    7.07
   4 -10  -3   15.36    8.19
   4  10  -3    9.05    5.53
  -4 -10   3   12.40    4.98
   4  10  -3    4.14    4.61
  -4  10   3   11.38    4.70
  -4 -10   2    8.06    5.28
   4  10  -2    8.79    4.27
   4  10  -2   14.96    5.55
  -4  10   2    4.10   10.97
   4 -10  -2   13.47    7.00
  -4 -10   2    7.80    4.73
  -4  10   2   16.75    6.08
   4 -10  -2   -0.84    9.68
  -4 -10   2   11.57    5.57
  -4  10   2    9.68    4.80
  -4 -10   1   50.56    8.70
   4  10  -1   54.39    9.30
  -4  10   1   44.03   12.91
   4  10  -1   51.72    8.34
  -4 -10   1   57.09    8.53
   4 -10  -1   41.56   10.27
  -4  10   1   68.20    8.87
   4 -10   0   59.39    8.47
  -4  10   0   67.77   13.69
  -4 -10   0   53.99    9.23
   4 -10   0   61.01   10.41
  -4 -10   0   61.12    9.00
  -4  10   0   66.67    9.45
  -4 -10   0   55.83    9.44
   4  10   1   54.42    8.92
   4 -10   1   49.92    8.48
   4 -10   1   63.41   10.21
   4 -10   1   62.64   10.27
  -4  10  -1   68.24    9.53
  -4 -10  -1   58.73    8.77
  -4 -10  -1   59.51    9.45
  -4 -10  -1   59.72   10.81
  -4  10  -1   76.90    9.66
  -4 -10  -1   62.93    9.29
   4 -10   2   63.02    8.47
  -4 -10  -2   48.79    8.22
  -4 -10  -2   60.98   10.30
   4 -10   2   63.95    9.97
  -4  10  -2   57.59   13.35
  -4  10  -2   78.08   10.46
   4  10   2   49.32    8.73
  -4 -10  -2   62.06    9.60
   4 -10   2   63.18   14.07
  -4 -10  -2   62.24    8.97
  -4 -10  -2   53.05    9.20
   4 -10   2   67.35    9.99
  -4 -10  -2   53.13    8.78
  -4 -10  -3   30.74    6.95
  -4 -10  -3   19.57    4.78
   4 -10   3   17.73   10.82
   4 -10   3   23.92    7.01
  -4 -10  -3   21.58    5.41
   4  10   3   23.35    5.26
   4 -10   3   18.51    6.27
   4 -10   3   27.73    4.84
  -4  10  -3   26.82    5.88
  -4  10  -3   35.56   10.86
  -4 -10  -3   21.13    6.22
  -4  10  -3   16.37    7.77
  -4 -10  -3   20.38    5.41
  -4  10  -4  250.32   31.40
  -4 -10  -4  271.55   30.38
   4 -10   4  277.79   30.41
  -4  10  -4  314.04   30.68
  -4 -10  -4  242.67   30.07
  -4 -10  -4  253.39   31.11
  -4  10  -4  280.93   30.43
   4 -10   4  254.27   30.04
  -4 -10  -4  278.27   30.24
  -4 -10  -4  243.93   30.32
   4 -10   4  270.87   32.40
  -4 -10  -4  248.61   30.17
  -4  10  -4  281.66   31.06
  -4 -10  -5  205.16   27.24
  -4  10  -5  218.45   28.01
  -4 -10  -5  224.65   27.25
  -4 -10  -5  134.53   26.95
   4 -10   5  207.97   26.84
  -4 -10  -5  222.22   28.12
  -4 -10  -5  212.35   26.94
  -4  10  -5  216.69   27.12
  -4 -10  -5  207.29   26.95
   4 -10   5  197.58   28.82
   4 -10   5  214.19   27.05
   4 -10   5  221.08   27.54
  -4 -10  -6  244.57   28.06
  -4 -10  -6  225.64   28.07
  -4 -10  -6  209.31   27.63
  -4 -10  -6  163.56   27.69
  -4  10  -6  207.79   27.85
  -4 -10  -6  212.06   28.77
   4 -10   6  217.40   28.41
  -4 -10  -6  215.35   27.57
   4 -10   6  196.07   29.46
  -4 -10  -7   35.89    7.50
  -4  10  -7   34.41   10.29
  -4 -10  -7   21.34    8.91
  -4 -10  -7   42.70   10.30
  -4 -10  -7   28.29    7.34
  -4  10  -7   42.92    7.59
   4 -10   7   33.68    9.14
  -4 -10  -7   34.70    8.41
  -4 -10  -7   39.90    8.21
  -4 -10  -8  209.85   30.49
  -4 -10  -8  238.42   30.44
  -4  10  -8  222.54   30.22
  -4 -10  -8  213.90   31.38
  -4  10  -8  291.18   31.21
  -4 -10  -8  210.80   30.41
   4 -10   8  210.70   30.83
  -4  10  -8  230.76   31.49
  -4 -10  -9   14.73    7.35
  -4 -10  -9   12.06    8.30
  -4 -10  -9   21.25    6.90
  -4  10  -9   13.92    9.64
  -4 -10  -9   23.46   10.00
   4 -10   9   25.89    8.91
  -4  10  -9    5.14    6.51
  -4  10  -9   39.06   10.63
  -4 -10 -10  154.90   27.26
  -4 -10 -10  185.26   26.99
  -4  10 -10  164.86   26.59
  -4 -10 -10  212.00   28.72
  -4  10 -10  233.66   28.37
  -4  10 -10  255.92   28.44
  -4 -10 -10  236.63   27.50
  -4  10 -11   56.67   12.70
  -4 -10 -11   53.79   11.89
  -4 -10 -11   67.57   12.36
  -4 -10 -12  141.35   18.85
  -4 -10 -12  101.16   18.51
  -4  10 -12  103.16   18.99
  -4  10 -12  125.72   18.43
  -4 -10 -13   61.07   13.37
  -4 -10 -13   66.85   13.64
  -4  10 -13   62.70   14.04
  -4 -10 -14   58.67   15.22
  -4 -10 -14   97.31   15.56
  -4  10 -14   72.98   15.52
  -4  10 -14  101.55   15.47
  -4  10 -15   17.65   10.06
  -4 -10 -15   18.32   10.08
  -4  10 -15   32.29   10.86
  -4 -10 -15   10.35   11.14
  -4 -10 -16   32.14   10.63
  -4  10 -16   74.50   12.32
  -4 -10 -16   44.91   10.04
  -4 -10 -16   64.01   14.42
  -4  10 -16   70.10   11.91
  -4  10 -17   15.11    8.21
  -4 -10 -17   21.00    6.32
  -4 -10 -17   14.35   10.14
  -4  10 -17    5.12    7.48
   4  12 -18   -7.25    4.45
   4  12 -17   -4.47    9.45
   4  12 -17   -9.00    5.44
   4  12 -16    2.82   10.64
   4  12 -16  -12.30    6.03
   4 -12 -15    4.23    6.18
   4  12 -15   51.70   12.61
   4 -12 -15   32.34    9.33
   4  12 -15   36.78   11.50
   4  12 -15   29.61    7.55
   4  12 -15   -0.40    9.15
   4  12 -14   25.35   13.30
   4 -12 -14    6.59    9.56
   4  12 -14   11.67   11.26
   4  12 -14   14.34    7.42
   4 -12 -14   18.48   13.19
   4 -12 -14    3.69    6.41
   4  12 -14   25.32   10.34
   4 -12 -13   -7.23    9.92
   4  12 -13    3.35    8.88
   4 -12 -13   -2.28   14.95
   4 -12 -13   -1.77    6.47
   4  12 -13    9.00   11.89
   4  12 -13    9.83    7.83
   4  12 -13   -6.09   13.08
   4  12 -13    8.31   10.70
   4 -12 -12   29.07   15.87
   4  12 -12   13.42   12.33
   4  12 -12   28.82   10.06
   4 -12 -12   19.46    7.22
   4 -12 -12   22.42   11.34
   4  12 -12   19.70   12.09
   4  12 -12  -10.65   10.83
   4  12 -11   15.54   12.14
   4 -12 -11  -21.11   16.28
   4  12 -11  -11.37   10.55
   4 -12 -10   30.88   17.09
   4 -12 -10   40.76   10.64
   4  12 -10   29.28   12.91
   4  12 -10   31.62   11.44
   4  12  -9  102.84   17.26
  -4 -12   9  103.47   14.75
   4 -12  -9  118.52   16.99
   4 -12  -9   63.20   20.05
   4  12  -9  115.32   17.31
   4 -12  -9   85.66   14.60
   4  12  -8   65.85   12.95
   4 -12  -8   37.63   16.32
   4 -12  -8   64.61   13.35
  -4 -12   8   71.56   10.76
   4  12  -8   60.99   13.04
  -4 -12   7   43.88    8.50
   4 -12  -7   37.48    9.20
   4 -12  -7   31.38   11.12
   4 -12  -7   33.03   14.62
   4  12  -7   33.17    9.84
   4  12  -7   62.96    8.72
   4  12  -6   25.84    5.39
   4 -12  -6   28.03    8.13
  -4 -12   6   16.22    6.89
   4 -12  -6   18.53   12.60
  -4  12   6   26.43   14.27
  -4  12   6   22.71   10.25
   4 -12  -6   30.06    9.75
   4  12  -6   38.33    9.05
   4  12  -6   37.63    7.01
  -4 -12   5   -1.41    4.43
   4 -12  -5   -0.61    5.41
   4  12  -5    0.93    3.60
   4 -12  -5    5.40    6.70
  -4  12   5   -3.61    9.45
   4 -12  -5    4.04   11.55
  -4  12   5    4.23    3.37
  -4  12   5   10.18   14.79
  -4 -12   5   -1.53    5.77
   4  12  -5    1.52    5.27
   4  12  -5    7.57    6.54
   4 -12  -5    5.83    8.35
   4  12  -5   10.20    8.41
  -4 -12   4   -1.61    4.40
   4 -12  -4   -5.01    6.31
  -4  12   4    8.41    3.67
  -4  12   4    8.37   15.34
  -4  12   4  -12.60    9.96
   4  12  -4    4.24    6.17
   4  12  -4    2.05    5.48
   4  12  -4    1.46    4.69
   4  12  -4   -0.46    3.65
  -4 -12   4    8.00    4.94
   4 -12  -4   -6.62    7.79
  -4 -12   4    1.31    5.67
   4  12  -4   10.91    7.71
  -4  12   4   -1.82    3.92
   4 -12  -4   -3.81   10.71
  -4  12   4    3.92    3.71
  -4 -12   3    5.16    5.54
   4  12  -3    6.64    5.45
   4 -12  -3    3.76    6.39
  -4  12   3   13.55   10.78
  -4 -12   3   -2.83    4.66
  -4  12   3    2.32    4.19
   4  12  -3    2.04    3.63
   4 -12  -3    3.15    7.13
  -4  12   3   -0.96    3.96
  -4  12   3    3.46    4.44
   4  12  -2    2.05    5.35
  -4 -12   2   -6.02    5.55
  -4  12   2   -0.90   10.92
   4 -12  -2    6.54    6.59
   4 -12  -2   -2.97   10.58
  -4  12   2   -0.88    4.63
  -4 -12   2    5.38    4.43
  -4  12   2   -4.30    4.17
  -4 -12   2   -3.50    5.01
   4  12  -2   -2.72    3.79
  -4  12   2    5.12    4.86
   4 -12  -1   68.17   11.03
  -4 -12   1   62.88   10.49
   4  12  -1   63.79    9.67
   4  12  -1   53.81   10.33
  -4  12   1   53.97   14.38
  -4  12   1   75.99   10.48
  -4 -12   1   63.38    9.84
   4 -12  -1   85.19   11.86
   4 -12  -1   51.32   13.00
  -4 -12   1   60.63    9.96
  -4  12   1   74.18   10.02
   4 -12   0   91.80   13.90
   4 -12   0   89.50   12.38
  -4  12   0  101.19   13.38
   4 -12   0   98.07   16.17
  -4  12   0   89.17   13.76
   4 -12   0  123.39   14.42
  -4 -12   0   76.02   14.34
  -4 -12   0   90.10   13.48
  -4 -12   0   87.24   13.16
   4 -12   1   11.08    3.47
   4  12   1   10.99    4.34
  -4  12  -1   29.66    6.25
   4 -12   1    4.62    6.38
  -4  12  -1    4.14   10.91
  -4  12  -1   20.24    5.72
   4 -12   1    9.37    9.41
   4 -12   1   12.61    7.07
  -4 -12  -1    9.52    7.47
  -4 -12  -1   10.70    5.60
  -4 -12  -1    2.67    5.45
  -4 -12  -1   15.56    4.89
  -4 -12  -2  155.12   22.67
  -4 -12  -2  174.24   22.98
  -4  12  -2  200.17   23.34
  -4  12  -2  152.46   24.84
   4 -12   2  174.26   22.46
   4 -12   2  184.44   23.29
   4 -12   2  173.03   23.50
  -4 -12  -2  164.05   23.06
  -4 -12  -2  172.30   24.09
   4 -12   2  196.03   23.42
  -4 -12  -2  183.15   22.93
  -4  12  -2  170.73   23.39
   4  12   2  147.41   22.69
   4  12   3    1.30    4.12
   4 -12   3   -0.87    6.13
  -4  12  -3   11.44    9.94
   4 -12   3   -1.08    5.72
  -4  12  -3   -2.11    5.80
  -4  12  -3    2.46    5.14
   4 -12   3    0.20    3.33
  -4  12  -3    5.22    5.54
  -4 -12  -3    5.82    5.05
  -4 -12  -3    4.07    6.66
  -4 -12  -3   -0.64    6.61
  -4  12  -3   16.03    6.77
  -4 -12  -3   -0.43    4.59
  -4 -12  -3    7.99    5.65
   4  12   4   20.56    5.73
  -4  12  -4   20.35    8.18
  -4 -12  -4   30.44    7.05
   4 -12   4   34.91    7.52
   4 -12   4   23.25    5.44
  -4 -12  -4   26.08    7.89
  -4 -12  -4   25.24    6.89
  -4  12  -4   41.27    7.05
  -4 -12  -4   34.45    6.57
  -4 -12  -4   35.54    6.87
  -4 -12  -5  194.02   22.36
  -4 -12  -5  150.29   21.83
  -4 -12  -5  157.10   23.58
  -4 -12  -5  167.34   22.41
  -4  12  -5  191.54   22.43
  -4 -12  -5  138.59   22.00
   4 -12   5  155.02   22.07
  -4  12  -5  156.56   22.96
  -4 -12  -6  125.88   16.92
  -4 -12  -6  128.08   17.37
  -4 -12  -6  116.64   16.26
  -4  12  -6  116.75   16.59
  -4 -12  -6  119.23   18.33
   4 -12   6  103.99   17.39
   4 -12   6   97.87   16.27
  -4  12  -7   40.12   10.77
  -4  12  -7   41.72    8.49
  -4 -12  -7   25.31    7.58
  -4 -12  -7   34.63    7.56
  -4 -12  -7   29.78   10.70
  -4 -12  -7   24.79    8.18
  -4 -12  -7   28.09    9.49
  -4  12  -7   39.49   10.49
  -4 -12  -8  183.78   21.58
  -4  12  -8  159.61   21.58
  -4 -12  -8  166.97   23.68
  -4 -12  -8   96.25   21.07
  -4  12  -8  181.85   22.51
  -4  12  -8  163.23   22.98
  -4 -12  -8  149.24   21.63
  -4  12  -9   88.11   13.78
  -4  12  -9   69.70   11.67
  -4 -12  -9   38.09   10.91
  -4  12  -9   95.69   14.05
  -4 -12  -9   71.39   12.11
  -4 -12  -9   88.03   15.44
  -4 -12  -9   53.99   12.54
  -4 -12 -10   67.03   13.05
  -4  12 -10   82.59   12.89
  -4  12 -10  112.55   14.83
  -4 -12 -10   85.96   16.40
  -4  12 -10   74.49   15.46
  -4 -12 -10   94.34   13.54
  -4 -12 -10   42.20   13.48
  -4 -12 -11   31.18    9.28
  -4  12 -11   36.83   11.33
  -4  12 -11   38.82   12.04
  -4 -12 -12   76.19   14.80
  -4 -12 -12   99.87   15.19
  -4  12 -12   47.99   15.68
  -4  12 -12   97.01   15.20
  -4 -12 -13   93.11   14.82
  -4 -12 -13   74.56   14.63
  -4  12 -13   73.31   15.17
  -4  12 -13   75.06   14.56
  -4 -12 -14   76.67   14.88
  -4 -12 -14   60.44   14.20
  -4  12 -14   93.18   14.54
  -4  12 -15   39.91   10.28
  -4 -12 -15   58.03   11.78
  -4 -12 -16   24.77   11.54
  -4 -12 -16   25.65    7.33
  -4  12 -16   30.31    8.85
  -4  12 -16   14.65    6.48
  -4 -12 -17    6.05    5.25
  -4 -12 -17   -1.14    8.62
  -4  12 -17   21.08    6.68
  -4  12 -17   11.69    4.42
   4  14 -18   -3.48    6.10
   4  14 -17   19.99    8.32
   4  14 -17   -2.89    4.71
   4  14 -16    8.71    8.08
   4  14 -16    2.85    8.98
   4  14 -16   -6.25    5.35
   4  14 -15    6.16    9.95
   4  14 -15   17.63   10.29
   4 -14 -15    1.70    5.55
   4 -14 -15   19.93    8.86
   4  14 -15   14.84    8.04
   4  14 -14   -5.90   11.10
   4  14 -14   -6.55    8.07
   4 -14 -14    2.04    6.24
   4 -14 -14   -0.66    9.72
   4  14 -14    1.04    9.70
   4  14 -14   -4.86    9.45
   4 -14 -13   65.62   15.27
   4  14 -13   44.69   13.11
   4 -14 -13   39.46    8.85
   4 -14 -13   37.14   12.63
   4  14 -13   51.18   13.09
   4  14 -13   58.86   11.15
   4  14 -12    4.74    9.66
   4  14 -12   -2.76   11.22
   4 -14 -12    1.92    6.74
   4 -14 -12    3.93   10.93
   4 -14 -12    7.06   14.40
   4  14 -12  -10.92   11.31
   4  14 -12    6.92   11.05
   4 -14 -11   36.03   16.58
   4 -14 -11   43.75   13.50
   4  14 -11   27.00   11.47
   4  14 -11   29.67   12.12
   4 -14 -10    9.07    7.29
   4  14 -10   26.52   11.12
   4 -14 -10   29.48    9.90
  -4 -14  10    8.61    7.47
   4  14 -10    6.03   10.62
   4 -14 -10    4.11   15.95
   4 -14  -9   57.16   17.39
   4 -14  -9   23.11   11.18
  -4 -14   9   47.63    9.43
   4  14  -9   31.18   12.32
   4  14  -9   43.71    9.52
   4 -14  -9   40.84    8.99
   4 -14  -8   -1.91    7.18
  -4 -14   8   -4.95    7.63
   4  14  -8    6.38    7.36
   4 -14  -8   -3.20    9.82
   4 -14  -8    8.49   15.77
   4  14  -8  -12.82    9.39
   4  14  -7   25.41    9.43
   4 -14  -7   21.12    8.04
   4 -14  -7   13.96   14.37
   4 -14  -7   34.97   10.67
   4  14  -7   19.95    7.30
  -4 -14   6    2.12    5.45
   4  14  -6   12.51    6.20
  -4 -14   6    9.27    7.30
   4 -14  -6   11.88    9.14
   4 -14  -6    0.67    7.25
   4 -14  -6   -0.69   13.62
   4  14  -6   -5.34    8.85
   4 -14  -5   53.18   16.52
   4 -14  -5  101.95   12.37
   4 -14  -5   84.62   12.81
   4  14  -5   77.50   12.81
   4 -14  -5   89.84   13.85
  -4 -14   5   59.72   11.39
  -4 -14   5   71.66   12.19
   4  14  -5   70.62   11.58
  -4 -14   4   17.49    6.28
  -4  14   4   16.67    5.27
   4 -14  -4    4.37   12.00
   4 -14  -4   16.72    8.86
  -4 -14   4   12.02    6.52
   4 -14  -4   28.56    7.54
   4 -14  -3   -4.26    6.66
  -4 -14   3   -2.66    5.56
   4 -14  -3    3.96    7.96
  -4 -14   3    3.58    6.59
  -4  14   3    7.56    4.93
  -4  14   2    7.65    5.11
   4  14  -2    8.01    5.94
   4 -14  -2   -3.48   11.50
  -4 -14   2    6.08    5.85
  -4  14   2    4.34    4.81
   4 -14  -2    1.29    6.71
  -4 -14   2    1.68    4.38
   4  14  -1   12.38    6.45
  -4  14   1   24.26    5.96
  -4  14   1   35.82    6.30
   4 -14  -1   22.71   11.73
  -4 -14   1   28.33    6.95
   4 -14  -1   31.79    8.64
   4 -14  -1   34.47    7.62
  -4 -14   1   11.64    5.06
  -4 -14   0   -4.03    6.03
  -4  14   0    2.21    5.42
  -4  14   0    2.33    5.03
   4 -14   0   -6.24    7.67
  -4 -14   0    1.15    5.85
   4 -14   1   41.85    9.17
   4 -14   1   21.83   11.65
  -4  14  -1   35.73    7.68
  -4 -14  -1   33.27    9.27
   4 -14   1   39.84    8.62
  -4 -14  -1   36.05    8.25
  -4 -14  -1   31.62    7.15
  -4 -14  -2   32.74    8.32
  -4  14  -2   39.59    7.81
   4 -14   2   31.63    8.32
  -4 -14  -2   35.02    8.86
  -4 -14  -2   38.70    9.76
  -4 -14  -2   31.52    7.34
  -4 -14  -3   60.43   14.18
  -4 -14  -3   74.99   12.75
  -4 -14  -3   77.78   12.53
   4 -14   3   86.51   12.68
  -4 -14  -3   82.09   12.09
   4 -14   4    2.24    6.80
  -4 -14  -4    3.73    6.90
  -4 -14  -4    4.99    8.05
  -4  14  -4   -4.05    6.79
  -4 -14  -4    3.82    6.18
  -4 -14  -4    1.95    6.25
  -4 -14  -5   16.15    8.94
  -4  14  -5   28.87    8.23
   4 -14   5   25.79    7.75
  -4 -14  -5   19.40    7.59
  -4 -14  -5   29.16    6.31
  -4  14  -5   31.27    8.88
  -4 -14  -5   22.44    7.97
  -4 -14  -6   66.90   10.22
  -4 -14  -6   75.64   12.12
   4 -14   6   48.72   10.83
  -4  14  -6   54.89   11.02
  -4 -14  -6   45.68   13.43
  -4  14  -6   72.45   12.24
  -4 -14  -6   57.11   10.87
  -4 -14  -7  165.87   21.22
  -4 -14  -7  160.67   20.87
  -4  14  -7  163.55   21.30
  -4 -14  -7  191.47   22.05
  -4 -14  -7  187.04   23.79
  -4  14  -7  183.81   21.86
  -4 -14  -8    2.63    6.73
  -4 -14  -8    7.36    8.09
  -4  14  -8    7.09    8.01
  -4 -14  -8    6.44    7.52
  -4 -14  -8    8.44   12.66
  -4  14  -8   12.28    9.90
  -4 -14  -9  377.54   40.09
  -4 -14  -9  208.55   39.13
  -4  14  -9  323.45   39.83
  -4  14  -9  336.53   39.90
  -4 -14  -9  406.63   42.36
  -4  14  -9  379.29   40.79
  -4 -14  -9  216.92   39.58
  -4 -14 -10   25.84    8.87
  -4  14 -10   26.95    9.20
  -4 -14 -10   21.94    7.54
  -4 -14 -10   14.14    8.03
  -4  14 -10   28.97   10.06
  -4  14 -11   89.68   13.61
  -4 -14 -11   66.74   13.18
  -4  14 -11   64.88   15.02
  -4 -14 -12    0.95    7.96
  -4  14 -12    7.33    8.68
  -4  14 -12    7.35   10.24
  -4  14 -13   67.03   12.10
  -4 -14 -13   43.13   11.77
  -4  14 -13   52.61   12.76
  -4 -14 -14   17.53   10.11
  -4  14 -14   11.44    8.75
  -4 -14 -14   10.25    9.40
  -4  14 -14   17.82    9.53
  -4  14 -15   63.16   10.00
  -4 -14 -15   26.32   10.40
  -4 -14 -15   52.18   12.32
  -4  14 -15   59.39   11.09
  -4  14 -15   49.35    8.83
  -4 -14 -16   -0.67    5.07
  -4 -14 -16  -10.34    9.14
  -4  14 -16    1.59    6.91
  -4  14 -16    3.64    4.13
   4  16 -17  -13.07    6.74
   4  16 -16   17.77    8.67
   4  16 -15    4.78    9.00
   4 -16 -15    0.61    5.14
   4 -16 -15    9.88    7.82
   4  16 -15    4.29    7.13
   4  16 -14   16.44   10.03
   4  16 -14   18.12    8.16
   4 -16 -14   30.53    7.17
   4 -16 -14   20.74   10.31
   4  16 -14   -8.90    8.66
   4 -16 -13   -8.72   10.27
   4 -16 -13    6.90   12.23
   4 -16 -13   -3.58    6.92
   4  16 -13   -0.47    8.68
   4  16 -13  -18.92    9.68
   4  16 -13   -9.94   10.35
   4  16 -12   43.09   10.91
   4 -16 -12   35.02    9.52
   4 -16 -12   61.66   14.30
   4 -16 -12   58.79   15.59
   4  16 -12   35.67   12.68
   4  16 -12   64.63    9.53
   4 -16 -11   -7.98   14.90
  -4 -16  11   -2.53    6.96
   4 -16 -11   -4.92   11.40
   4  16 -11    8.06    6.89
   4  16 -11    1.55   10.43
   4 -16 -11   -1.27    6.47
   4  16 -10   53.50   13.82
   4 -16 -10   56.24   18.45
   4 -16 -10   50.50   11.86
   4 -16 -10   47.66   15.82
  -4 -16  10   38.21   10.58
   4  16 -10   82.46   10.88
   4 -16 -10   63.22   10.97
   4 -16  -9    4.17   16.68
   4 -16  -9   10.79    9.57
  -4 -16   9   22.72    8.70
   4  16  -9   14.83    7.86
   4  16  -9   22.58   10.65
   4 -16  -9   33.23    8.60
   4 -16  -8   19.66   15.84
   4 -16  -8   -0.34    7.65
  -4 -16   8   16.79    8.47
   4 -16  -8    9.16   10.21
   4  16  -8   14.75    7.06
   4  16  -8    6.29   10.32
   4 -16  -8    2.85    8.12
   4 -16  -7   10.17    7.91
   4 -16  -7   -4.84    9.97
  -4 -16   7   12.70    8.35
   4  16  -7    3.23    7.01
   4  16  -7   -4.56    9.07
   4 -16  -7    2.39   15.58
   4 -16  -6   59.57   10.34
   4 -16  -6   36.86   14.95
   4 -16  -6   64.07   12.33
   4  16  -6   46.08    9.38
  -4 -16   6   47.71   10.87
   4  16  -6   46.68   11.25
  -4 -16   6   50.79    9.66
   4 -16  -6   49.81   10.79
   4 -16  -5    9.37    7.71
   4 -16  -5   -2.06    7.92
   4 -16  -5  -15.49   14.29
  -4 -16   5   -1.29    6.86
   4 -16  -5   19.22    9.68
  -4 -16   5   22.53    8.46
  -4 -16   4    6.30    6.93
   4 -16  -4   12.31    8.06
   4 -16  -4   11.59    8.27
   4 -16  -4    7.33    9.56
   4 -16  -4   -2.14   13.69
  -4 -16   4   11.98    8.35
  -4 -16   3    1.60    7.26
  -4  16   3    0.28    5.37
   4 -16  -3    4.47    9.25
   4 -16  -3   -0.74    8.63
  -4 -16   2   10.04    7.32
  -4  16   2    8.31    5.91
   4 -16  -2   14.03    8.37
   4 -16  -2    2.64    9.05
  -4 -16   1   13.60    7.70
   4 -16  -1    1.32   12.19
  -4  16   1   18.91    6.61
  -4 -16   1    5.44    8.14
   4 -16  -1   15.81    8.41
  -4 -16   0  197.29   27.35
   4 -16   0  203.22   27.96
  -4 -16   0  189.48   27.38
  -4  16   0  213.03   27.17
  -4  16  -1    7.78    6.85
  -4 -16  -1    2.86    9.86
  -4 -16  -1   12.62    8.28
   4 -16   1   19.05    8.03
  -4 -16  -1   13.44    6.50
   4 -16   2   15.77    7.99
  -4 -16  -2    4.02    8.70
  -4 -16  -2   11.02    8.17
  -4  16  -2   12.33    7.21
  -4 -16  -2   13.10   10.04
  -4 -16  -2    2.49    6.82
  -4 -16  -3    0.64    8.52
  -4  16  -3   -1.48    6.87
  -4 -16  -3    9.18    8.97
   4 -16   3    9.95    7.71
  -4 -16  -3   -0.62   10.59
  -4 -16  -3    3.54    7.22
  -4 -16  -4    3.03    9.21
   4 -16   4    6.65    7.86
  -4 -16  -4    3.27   10.89
  -4 -16  -4   -5.69    8.95
  -4 -16  -4   -2.83    7.02
   4 -16   5   42.91    9.59
  -4 -16  -5   24.66    7.91
  -4  16  -5   40.11    9.83
  -4 -16  -5   27.70    9.22
  -4 -16  -5   45.61   11.06
  -4  16  -5   45.97    9.47
  -4 -16  -5   48.20    9.83
  -4 -16  -6   74.67   13.86
   4 -16   6   94.28   14.03
  -4 -16  -6  116.78   15.43
  -4  16  -6   87.83   14.51
  -4 -16  -6   65.03   13.24
  -4 -16  -6   87.28   18.17
  -4  16  -6   88.45   14.46
  -4 -16  -7   15.31    6.49
  -4 -16  -7    0.38   10.33
  -4 -16  -7   11.09    7.31
  -4  16  -7    3.99    8.44
  -4  16  -7    7.32    9.45
  -4 -16  -7   -4.51   13.56
  -4 -16  -7   -6.84    8.55
  -4  16  -8   80.93   12.45
  -4 -16  -8   58.81   12.23
  -4 -16  -8   39.19   10.40
  -4 -16  -8   70.57   11.49
  -4 -16  -8   70.52   16.87
  -4  16  -8   80.00   12.73
  -4 -16  -9    5.33    8.08
  -4 -16  -9   -5.16    5.95
  -4  16  -9  -10.34    7.83
  -4 -16  -9   -4.70   14.40
  -4 -16  -9    6.62    7.96
  -4  16  -9    7.74    9.11
  -4 -16 -10  133.50   21.64
  -4 -16 -10  152.72   21.83
  -4  16 -10  161.23   22.07
  -4 -16 -11   -0.96    8.05
  -4 -16 -11    2.84    8.23
  -4  16 -11   15.63   10.03
  -4 -16 -12    8.54    8.60
  -4  16 -12   27.05    7.23
  -4  16 -12   21.01    9.49
  -4 -16 -13    0.81    8.30
  -4  16 -13   -2.33    5.88
   4 -16  13    9.22    5.94
  -4  16 -13    5.17    8.92
  -4 -16 -14   12.33    8.77
  -4  16 -14   21.00    5.92
  -4  16 -14   35.72    8.89
  -4 -16 -15   -0.24    6.67
  -4 -16 -15    5.42    9.17
  -4  16 -15    2.95    6.75
  -4 -16 -16   15.34    7.83
  -4 -16 -16   11.52    4.30
   4  18 -16  -10.11    6.28
   4 -18 -15   -6.01    4.75
   4 -18 -15    0.83    7.49
   4  18 -15   11.46    7.58
   4  18 -14    5.44    8.52
   4 -18 -14    1.02    5.74
   4 -18 -14   17.29    9.17
   4  18 -14   -9.59    7.18
   4  18 -14   -1.25    7.59
   4  18 -13   22.37    9.31
   4  18 -13   10.13    8.54
   4 -18 -13    8.68    6.59
   4 -18 -13   12.71   10.60
   4  18 -13   -9.17    8.98
   4 -18 -12    2.59   11.79
   4 -18 -12   12.76   11.68
   4  18 -12    2.25    9.42
   4  18 -12  -14.34    9.63
   4 -18 -12   -3.27    7.07
   4  18 -12  -13.70    6.68
   4  18 -12   -4.17    9.57
   4 -18 -11   19.96    7.35
   4 -18 -11   20.08   12.46
  -4 -18  11   28.61    7.71
   4  18 -11   16.85    7.11
   4  18 -11   16.89   10.36
   4 -18 -11    8.18   13.69
   4  18 -11    4.89    9.83
   4  18 -10   44.09    9.01
   4 -18 -10   43.01   15.23
  -4 -18  10   42.41    9.96
   4  18 -10   50.41   11.75
   4 -18 -10   24.19   16.30
   4 -18 -10   37.26   10.02
   4 -18  -9   15.08   15.89
  -4 -18   9   35.75    9.61
   4  18  -9   26.12    8.04
   4  18  -9   19.33   10.67
   4 -18  -9   38.74    8.86
   4  18  -8   23.73   10.07
   4 -18  -8   32.19    8.78
   4 -18  -8   35.62   16.73
  -4 -18   8   23.41    9.71
   4 -18  -8   22.09    9.45
  -4 -18   7   17.36    7.45
   4 -18  -7   15.19   16.33
   4 -18  -7   11.21    8.69
   4 -18  -7   17.97   10.49
   4 -18  -7   40.39   13.32
  -4 -18   7   32.73   10.04
  -4 -18   6   10.03    7.44
   4 -18  -6    7.71    8.50
   4 -18  -6    5.25    8.70
   4 -18  -6   15.52   10.74
  -4 -18   6   21.87    9.27
   4 -18  -6  -11.64   14.72
   4 -18  -5    7.33   14.97
  -4 -18   5   13.97    7.97
   4 -18  -5    7.21   11.14
  -4 -18   5   11.47    9.77
   4 -18  -5    5.69    8.90
   4 -18  -5   18.55    9.01
  -4 -18   4   17.41    8.45
   4 -18  -4   15.46    9.35
   4 -18  -4    9.53   16.35
   4 -18  -4    8.67   10.94
   4 -18  -4   19.16    9.14
  -4 -18   4    9.82    8.94
  -4 -18   3   -0.94    8.15
  -4  18   3    8.66    5.88
   4 -18  -3    1.51    9.26
   4 -18  -3   -4.59    8.69
   4 -18  -3   -9.44    9.65
  -4 -18   2   13.71    8.86
   4 -18  -2   23.37    9.93
   4 -18  -2   10.85    8.61
  -4  18   2    4.09    6.73
   4 -18  -2   26.95    8.63
  -4 -18   1    4.24    8.65
  -4  18   1    6.39    7.04
   4 -18  -1   21.76    7.61
   4 -18  -1    4.16    8.69
  -4 -18   1   13.78    9.49
  -4  18   0   14.81    7.54
  -4 -18   0   13.09    8.87
  -4 -18   0   21.61    9.96
  -4 -18   0    7.07    6.38
   4 -18   1    2.08    8.28
  -4  18  -1    0.39    6.97
  -4 -18  -1    7.21    9.31
  -4 -18  -1   -9.90    7.51
  -4  18  -2   46.28   10.20
  -4 -18  -2   52.10   11.41
   4 -18   2   49.43   11.17
  -4 -18  -2   38.97   11.79
  -4 -18  -2   41.98    9.42
  -4 -18  -3   97.76   15.55
  -4  18  -3   97.46   14.87
  -4 -18  -3   56.61   17.89
   4 -18   3  104.24   15.33
  -4 -18  -3   72.40   14.09
  -4 -18  -3   96.56   15.69
  -4 -18  -4   10.29   10.60
  -4 -18  -4   14.19    8.36
  -4 -18  -4    8.33    5.92
  -4 -18  -4   22.86   13.53
  -4 -18  -4   16.00   10.54
   4 -18   4   26.49    8.97
  -4 -18  -5   85.03   12.20
  -4 -18  -5   31.76   10.67
   4 -18   5   51.62   11.15
  -4 -18  -5   72.27   13.05
  -4  18  -5   49.72   11.50
  -4 -18  -5   51.00    9.75
  -4 -18  -5   32.19   15.88
  -4 -18  -6   20.49   11.13
  -4  18  -6    7.93    9.01
  -4 -18  -6   23.55    7.06
  -4 -18  -6   26.02    8.33
  -4  18  -6   18.71    8.67
  -4 -18  -6   20.28    9.71
  -4 -18  -7   53.41   12.52
  -4 -18  -7   36.70   10.31
  -4 -18  -7   27.55   15.33
  -4  18  -7   53.67   10.58
  -4  18  -7   41.38   11.12
  -4 -18  -7   40.08    9.07
  -4 -18  -8    6.32    8.02
  -4  18  -8   -4.20    8.02
  -4  18  -8    8.92    8.55
  -4 -18  -8    8.74    7.17
  -4 -18  -9   51.18   11.61
   4 -18   9   54.14   11.02
  -4  18  -9   80.11   12.47
  -4 -18 -10   10.76    7.72
  -4 -18 -10    5.06    7.78
  -4  18 -10   12.74    9.08
  -4 -18 -11   13.34    8.36
  -4 -18 -11   22.09    8.79
  -4  18 -11   25.31    6.18
  -4  18 -11   25.53    9.64
  -4 -18 -12    0.81    8.39
  -4 -18 -12    8.58    8.22
   4 -18  12   18.16    7.77
  -4  18 -12   20.31    5.01
  -4  18 -12   14.35    8.99
  -4 -18 -13   13.35    8.46
   4 -18  13   28.08    5.99
  -4  18 -13   30.57    8.41
  -4  18 -14   17.56    6.79
  -4 -18 -14   14.46    7.76
  -4 -18 -15   15.28    4.49
   4 -20 -14    0.54    4.72
   4 -20 -14  -11.74    8.38
   4  20 -14   -1.88    5.98
   4  20 -14    4.47    5.90
   4  20 -14   -4.61    5.98
   4 -20 -13    7.65    6.24
   4 -20 -13   15.98    9.57
   4  20 -13    4.34    7.31
   4  20 -13    2.21    7.58
   4  20 -13   17.43    7.90
   4 -20 -12    5.37    6.79
   4 -20 -12    7.33   10.79
   4  20 -12   11.46    8.09
   4  20 -12    1.73    7.99
   4  20 -12   10.95    8.64
   4  20 -11   13.68    8.92
   4  20 -11   23.31    9.92
  -4 -20  11   31.11    8.00
   4 -20 -11   10.41    7.27
   4  20 -10   21.07   10.17
  -4 -20  10   13.86    8.32
   4 -20 -10   16.12   14.47
   4 -20 -10    9.73    7.77
  -4 -20   9   33.41    9.20
   4 -20  -9   18.91    8.67
   4 -20  -8   47.41   17.93
   4 -20  -8   45.09    9.99
   4 -20  -8   45.01   14.45
  -4 -20   8   44.92   11.36
   4 -20  -8   52.24   11.04
  -4 -20   7   56.70    9.96
   4 -20  -7   58.72   10.88
   4 -20  -7   17.88   17.01
  -4 -20   7   52.24   11.82
   4 -20  -7   36.27   14.85
   4 -20  -6    2.74    7.90
   4 -20  -6   -8.80    8.73
   4 -20  -6    6.87   16.16
   4 -20  -6   -0.76   11.44
  -4 -20   6   -0.31    7.33
  -4 -20   6    5.18    9.95
   4 -20  -5   20.62    9.57
   4 -20  -5   24.85    9.41
  -4 -20   5   26.82    8.93
   4 -20  -5    3.43   16.40
  -4 -20   5   30.13   11.25
   4 -20  -5   23.19   11.71
   4 -20  -4   20.98    9.89
  -4 -20   4   31.23    9.55
   4 -20  -4   40.28   11.57
   4 -20  -4   24.36   10.09
  -4 -20   3    5.26    9.15
   4 -20  -3    8.59    9.52
   4 -20  -3   36.06   10.22
   4 -20  -3    5.09    9.48
  -4  20   3    4.19    5.91
  -4 -20   3    1.82    5.76
   4 -20  -2   -4.67    9.72
  -4  20   2    5.97    6.55
   4 -20  -2   -7.05    8.63
   4 -20  -2   -2.28    9.35
  -4 -20   2   -2.53    9.21
  -4 -20   2    9.35   10.94
   4 -20  -2    5.20    8.28
  -4 -20   2   -1.96    6.23
   4 -20  -1    6.38    9.34
  -4  20   1    5.53    7.56
   4 -20  -1    8.54    8.27
  -4 -20   1   18.80   11.12
   4 -20  -1   -5.47    9.28
   4 -20  -1   -1.57   10.08
  -4 -20   1   -0.74    9.41
  -4 -20   1   -0.60    6.63
  -4  20   0   12.81    7.63
   4 -20   0   12.24   10.42
   4 -20   0    7.95    9.95
  -4 -20   0   -8.77   11.12
  -4 -20   0   -3.04   10.35
  -4 -20   0    6.95    6.90
   4 -20   1    6.83    9.25
  -4  20  -1    7.30    8.23
  -4 -20  -1   15.79   10.86
  -4 -20  -1    4.00    6.98
  -4 -20  -2   10.80   10.56
   4 -20   2    1.36    8.80
  -4 -20  -2   18.48   11.19
  -4  20  -2   33.23    9.25
  -4 -20  -2   12.26    8.45
   4 -20   3   12.57    8.89
  -4 -20  -3   20.30   11.08
  -4 -20  -3   19.36    8.87
  -4 -20  -3   13.25    5.96
  -4 -20  -3   38.78   11.20
  -4  20  -3   19.72    9.40
  -4 -20  -4    8.73   10.97
  -4 -20  -4    6.03    6.07
  -4  20  -4   23.03    9.47
   4 -20   4   16.80    8.96
  -4 -20  -4   16.38    8.87
  -4 -20  -5   14.44    6.24
  -4 -20  -5  -13.47   10.49
  -4 -20  -5   -9.31    7.98
  -4 -20  -5    3.93    9.34
  -4 -20  -6   -1.36    7.78
  -4  20  -6   13.85    9.24
  -4 -20  -6    0.42   10.87
  -4 -20  -6    2.11    6.69
  -4 -20  -6   19.42    9.24
  -4 -20  -7   39.77   12.26
  -4  20  -7   48.92   10.70
  -4 -20  -7   25.06    8.47
   4 -20   7   42.57   10.16
  -4 -20  -7   28.55    9.39
   4 -20   8   10.40    7.91
  -4 -20  -8    3.44    7.04
  -4 -20  -8   14.43    7.20
  -4 -20  -9   38.65    9.03
  -4  20  -9   48.68    9.69
   4 -20   9   29.92    8.60
  -4 -20 -10   13.15    7.18
   4 -20  10    5.09    8.53
  -4  20 -10   12.88    7.53
  -4 -20 -10    4.71    7.38
  -4 -20 -11   12.17    7.44
   4 -20  11   11.51    7.50
  -4 -20 -11   10.66    7.04
  -4  20 -11   17.52    7.66
  -4 -20 -12   30.70    8.71
   4 -20  12   33.59    6.86
  -4  20 -12   40.56    8.09
  -4 -20 -12   18.15    8.49
  -4 -20 -13   11.61    7.03
  -4  20 -13   12.36    5.74
  -4 -20 -13   -2.47    7.05
  -4 -20 -14   -3.85    6.58
   4 -22 -13    2.35    4.80
   4  22 -13   -2.75    6.05
   4 -22 -13  -17.59    8.62
   4  22 -13   -4.07    6.00
   4  22 -12   16.50    7.66
   4 -22 -12    1.67    5.82
   4 -22 -12   28.09    9.98
   4  22 -12   -4.76    7.33
   4 -22 -11   -3.91    6.66
   4  22 -11  -11.24    8.71
  -4 -22  11    2.17    5.37
   4 -22 -10   26.44    7.30
  -4 -22  10   11.07    8.07
   4  22 -10   24.59    9.69
   4  22  -9   12.87    9.60
  -4 -22   9   -9.95    8.32
   4 -22  -9   -1.44   11.79
   4 -22  -9    2.35    7.99
   4 -22  -8    8.88   11.46
  -4 -22   8    8.14    9.07
   4 -22  -8   17.11    8.42
  -4 -22   7   -2.76    6.79
   4 -22  -7    8.42    7.29
   4 -22  -7    1.49   11.54
  -4 -22   7    4.01    9.46
   4 -22  -7    8.72    8.85
  -4 -22   6    0.35   10.40
  -4 -22   6   11.13    7.68
   4 -22  -6    4.37    7.98
   4 -22  -6    1.46   10.64
   4 -22  -6   10.14    7.97
   4 -22  -5    4.76    8.52
   4 -22  -5    4.72    8.43
  -4 -22   5    0.67    8.21
   4 -22  -5   12.68   10.59
  -4 -22   5    1.82   11.00
   4 -22  -4   55.05   11.66
   4 -22  -4   45.61   11.12
  -4 -22   4   46.48   11.20
   4 -22  -4   45.56   12.03
   4 -22  -3    0.39    9.26
  -4 -22   3   -0.74    9.42
  -4  22   3   -1.38    5.50
   4 -22  -3   -5.64    8.73
   4 -22  -3    0.46    8.47
  -4 -22   3    5.80    5.50
  -4  22   2    9.88    6.38
  -4 -22   2    1.54    9.91
   4 -22  -2   -5.64    8.70
   4 -22  -2   -6.85   10.26
   4 -22  -2   16.11    8.64
  -4 -22   2    2.30   11.04
   4 -22  -2    0.29    7.95
  -4 -22   2    7.49    6.26
  -4 -22   1    0.40   10.57
  -4  22   1    3.26    6.86
   4 -22  -1   -6.11    9.45
   4 -22  -1   -3.32    8.58
  -4 -22   1    2.32   10.87
   4 -22  -1   -9.36    8.58
  -4 -22   1   -2.48    6.69
   4 -22   0   59.56   12.71
  -4  22   0   61.50   10.77
   4  22   0   40.69   10.89
  -4 -22   0   50.31   13.36
   4 -22   0   54.93   11.60
  -4 -22   0   41.68   10.23
  -4  22  -1   -4.43    7.94
  -4 -22  -1   -0.78   10.81
   4 -22   1    0.67    9.54
  -4 -22  -1    1.38    7.73
  -4  22  -2   16.02    8.67
   4 -22   2    2.79    8.67
  -4 -22  -2   -9.59   10.71
  -4 -22  -2   -4.21   10.92
   4 -22   2    0.34    9.75
  -4 -22  -2    5.76    8.18
   4 -22   3   -3.65    8.56
   4 -22   3   -7.86   10.06
  -4 -22  -3   -3.83   11.41
  -4  22  -3   -1.86    8.64
  -4 -22  -3    7.03    5.18
  -4 -22  -3    1.87   10.69
   4 -22   3    0.35   10.01
  -4 -22  -3    4.84    7.94
   4 -22   4   23.94   10.08
   4 -22   4   40.38   11.54
  -4  22  -4   21.57    9.84
  -4 -22  -4   18.24    6.38
  -4 -22  -4   28.51   11.59
  -4 -22  -4   -0.93    8.45
  -4 -22  -4   36.78    9.14
  -4 -22  -5   24.43   11.56
   4 -22   5    0.34   10.48
  -4 -22  -5   15.19    8.15
  -4 -22  -5    7.87    6.06
   4 -22   5    8.68    9.57
  -4 -22  -5   24.46    8.79
  -4 -22  -6   26.58    8.05
  -4 -22  -6   14.25    7.22
  -4 -22  -6   29.78   11.17
   4 -22   6   31.68    9.80
  -4 -22  -6   43.68   10.47
  -4 -22  -7   -1.84    6.81
   4 -22   7   10.36    7.89
  -4 -22  -7  -10.08    6.29
  -4 -22  -7   12.66   10.68
   4 -22   8   48.30    9.68
  -4 -22  -8   34.48    9.10
   4 -22   8   67.32   11.18
  -4 -22  -9   -2.89    6.41
   4 -22   9   -0.21    5.52
   4 -22   9    2.31    7.85
  -4 -22 -10   58.66   10.58
   4 -22  10   82.31   10.68
  -4 -22 -11    1.90    6.34
  -4 -22 -11   -7.65    6.09
   4 -22  11   -6.45    5.73
  -4 -22 -12    2.06    6.13
  -4 -22 -12   15.88    6.05
   4 -22  12    4.88    4.30
   4  24 -12   -8.74    5.97
   4 -24 -12    4.60    4.49
   4 -24 -12   12.24    7.37
   4  24 -12    3.18    5.24
   4  24 -11   17.38    6.99
   4 -24 -11   -3.82    5.25
   4  24 -11    6.80    6.70
   4 -24 -10   -3.75    9.44
   4  24 -10   -1.87    7.60
   4 -24 -10    6.23    6.29
  -4 -24  10    7.35    5.80
   4 -24  -9   16.37   10.20
  -4 -24   9    4.98    7.51
   4 -24  -9    3.81    6.84
   4 -24  -8   38.83   11.67
  -4 -24   8   29.48    9.96
   4 -24  -8   45.38    9.33
  -4 -24   7   23.45    6.58
   4  24  -7   11.76    8.94
   4 -24  -7   24.65   10.78
  -4 -24   7    6.36    9.07
   4 -24  -7   -8.33    8.09
  -4 -24   6    5.57    7.61
   4 -24  -6    5.05    9.20
  -4 -24   6   -2.94    9.16
   4 -24  -6  -16.32    7.90
   4 -24  -6   10.40    7.97
   4 -24  -5    7.94    8.21
   4 -24  -5    8.02    9.37
  -4 -24   5    6.87    8.32
  -4 -24   4   -1.36    8.47
   4 -24  -4   10.48    8.31
   4 -24  -4   -4.26    9.07
   4 -24  -4   17.68    9.03
   4 -24  -3    6.58    8.19
   4 -24  -3   -6.33    8.83
  -4 -24   3    1.44    9.20
   4 -24  -3   -6.56    8.51
  -4 -24   3   -0.73   10.74
   4  24  -2   -5.74    8.29
  -4 -24   2    2.64    9.61
   4 -24  -2    1.80    8.06
   4 -24  -2  -11.88   10.17
  -4 -24   2    0.37   10.96
   4 -24  -2   -5.40    7.46
  -4 -24   2    6.10    5.81
  -4 -24   1   -0.39   10.25
   4 -24  -1   -1.55   10.11
   4  24  -1   -4.04    8.17
  -4 -24   1    0.38   10.72
   4 -24  -1   -7.22    8.23
   4 -24  -1    6.36    8.24
  -4 -24   1    6.92    6.14
  -4 -24   0    5.57    6.54
   4 -24   0   -5.83   10.20
  -4 -24   0    0.76   11.09
   4 -24   0    9.45    8.49
  -4 -24  -1   19.36   11.39
   4 -24   1   29.13    9.45
  -4 -24  -1   33.48    8.53
  -4 -24  -2    7.77    7.91
  -4 -24  -2   -1.81   10.27
   4 -24   2    5.08    9.35
  -4 -24  -2   -4.50   11.30
  -4 -24  -3   11.84   10.42
   4 -24   3    2.54    9.58
  -4 -24  -3    1.76    7.49
   4 -24   3    7.61    9.80
  -4 -24  -3    4.16    7.37
  -4 -24  -4   29.64   11.08
   4 -24   4   28.14    9.34
  -4 -24  -4   15.40    7.95
   4 -24   4   22.99    9.75
  -4 -24  -4    6.46    5.07
  -4 -24  -4   24.90    8.84
  -4 -24  -5   10.30    6.89
   4 -24   5   -0.64    8.74
  -4 -24  -5    0.61    5.01
   4 -24   5   16.49    9.05
  -4 -24  -5   11.95   10.53
  -4 -24  -5    8.41    8.92
  -4 -24  -6  -10.09   10.70
  -4 -24  -6    5.55    5.19
   4 -24   6    8.04    7.41
   4 -24   6   10.19    8.64
  -4 -24  -6   -7.62    6.29
   4 -24   7   11.68    6.96
  -4 -24  -7    0.61    5.26
  -4 -24  -8   -2.60    5.18
   4 -24   8   -2.21    5.46
  -4 -24  -9   25.06    6.98
   4 -24   9   38.52    7.95
  -4 -24 -10   -3.65    5.00
  -4 -24 -10    0.28    5.51
   4 -24  10   -1.43    5.32
  -4 -24 -11  -15.17    5.54
  -4 -24 -11   16.38    4.83
   4 -26 -11   -0.86    3.28
   4 -26 -10    4.26    7.07
   4  26 -10   -2.50    6.20
   4  26 -10   -3.53    5.68
   4 -26  -9   12.30    8.04
  -4 -26   9    8.51    5.64
   4 -26  -9    0.92    5.30
   4 -26  -8    5.37    8.23
  -4 -26   8    2.74    7.07
   4  26  -8    9.40    7.51
   4 -26  -8    9.93    5.91
  -4 -26   7   14.15    8.15
   4  26  -7   12.18    7.91
   4 -26  -7    5.16    8.18
   4 -26  -7    7.22    6.98
   4  26  -6    8.46    8.26
   4 -26  -6   24.21    8.60
  -4 -26   6   -2.97    8.22
  -4 -26   6   -6.92    6.09
   4 -26  -6    0.60    7.33
   4  26  -5    1.24    7.85
   4 -26  -5   -3.72    7.87
  -4 -26   5   -4.37    7.36
   4 -26  -5    9.24    7.16
   4 -26  -5   -7.02    7.61
   4 -26  -4   14.40    7.82
   4  26  -4   -0.83    7.70
   4 -26  -4   -1.32    7.54
  -4 -26   4    8.64    7.85
   4 -26  -4   -8.65    8.37
   4 -26  -3    2.83    8.58
   4  26  -3   -7.31    7.45
  -4 -26   3    3.86    9.11
  -4 -26   3    7.51    8.56
  -4 -26   2    7.56   10.39
   4  26  -2   18.83    7.72
  -4 -26   2   -3.32    9.34
  -4 -26   1   -1.73    9.20
   4 -26  -1   -3.06    6.76
   4 -26  -1    5.67    8.36
  -4 -26   1   21.49   10.38
  -4 -26   1   -3.73    5.47
   4 -26   0   11.69    8.71
  -4 -26   0    9.81   10.05
   4 -26   0   17.68    8.07
  -4 -26   0    2.04    6.02
   4 -26   1   -0.26    7.68
  -4 -26  -1   -0.27    6.37
  -4 -26  -2    2.51    9.66
   4 -26   2    4.21    8.11
  -4 -26  -2   -0.38    6.37
  -4 -26  -2   14.64    6.99
  -4 -26  -3    1.77    6.50
   4 -26   3   18.36    8.46
   4 -26   3   19.51    8.15
  -4 -26  -3    9.17   10.03
  -4 -26  -3   13.78    7.24
  -4 -26  -4   31.02   10.23
   4 -26   4   20.67    8.34
   4 -26   4   28.70    8.03
  -4 -26  -4   44.86    8.34
   4 -26   5   11.52    7.09
  -4 -26  -5   15.68    9.60
  -4 -26  -5    2.41    5.71
   4 -26   5    6.91    7.40
   4 -26   6   -1.94    6.27
   4 -26   6    2.19    7.03
  -4 -26  -7   -0.86    5.38
   4 -26   7    3.81    5.03
  -4 -26  -8   11.47    5.40
   4 -26   9   13.62    4.93
   4  28  -8   -9.17    5.37
   4 -28  -8   -2.73    3.41
   4 -28  -7    0.64    3.87
   4  28  -7    5.50    5.84
   4 -28  -7   10.34    4.81
  -4 -28   7    7.68    5.94
   4  28  -6    5.25    6.33
  -4 -28   6   10.00    6.48
   4 -28  -6   -5.03    5.36
   4 -28  -5    9.08    4.91
  -4 -28   5    1.89    5.16
   4  28  -5    9.05    6.53
   4 -28  -5   13.05    5.97
   4  28  -4    8.75    6.26
   4 -28  -4    4.36    6.25
  -4 -28   4   -2.72    6.35
   4 -28  -4   -0.20    5.74
   4 -28  -3    5.74    6.76
   4  28  -3    1.55    5.99
  -4 -28   3    9.70    7.39
  -4 -28   3   -1.22    7.95
   4 -28  -2   -1.47    6.84
  -4 -28   2    0.51    7.47
  -4 -28   2    4.24    7.84
  -4 -28   1   -2.71    7.72
   4 -28  -1  -11.09    7.43
  -4 -28   0   -7.77    5.56
   4 -28   0    6.07    6.97
  -4 -28  -1    5.13    5.49
   4 -28   1    7.95    5.66
  -4 -28  -2    5.25    5.45
   4 -28   2   -3.92    5.78
  -4 -28  -2   10.51    8.26
   4 -28   3    7.92    6.05
  -4 -28  -3   15.89    8.75
   4 -28   3    5.69    6.18
  -4 -28  -3    4.32    5.19
   4 -28   4   -3.13    5.87
   4 -28   4    7.76    5.97
   4 -28   5    1.66    5.13
   4 -28   5   17.24    5.75
  -4 -28  -6   -0.79    3.99
   4 -28   6    4.08    4.08
  -4 -28  -7    0.51    3.46
   4 -28   7   10.61    4.06
  -4 -30   4   -0.16    3.53
   4 -30  -4    3.52    3.58
  -4 -30   3    4.44    4.04
  -4 -30   2   -0.18    3.81
  -4 -30   2    7.77    5.32
   4 -30  -1    1.53    4.79
  -4 -30   1    8.70    5.73
  -4 -30   1   -3.48    3.93
   4 -30  -1    8.88    4.25
   4 -30   0   10.58    4.92
  -4 -30   0   -2.31    5.70
   4 -30   0    0.73    3.97
  -4 -30   0   -1.13    3.90
   4 -30   1    3.64    4.66
   4 -30   1    4.83    3.76
   5   1 -20   -9.69    7.42
   5   1 -19   10.08   10.08
   5  -1 -19    5.48   10.01
   5   1 -18   -3.19   11.63
   5  -1 -18    2.21   11.73
   5   1 -18    4.11    8.07
   5  -1 -17    2.56   12.52
   5   1 -17   -3.68   12.84
   5   1 -17    1.31    9.47
   5  -1 -17   -7.35    9.01
   5  -1 -16   17.65   12.99
   5   1 -16    7.34   13.11
   5  -1 -16   -9.98   12.44
   5   1 -16   13.70    6.17
   5   1 -16    4.93   10.32
   5  -1 -16    0.90    9.79
   5  -1 -15    3.35   14.12
   5   1 -15   13.77   13.98
   5  -1 -15   -5.28   10.31
   5   1 -15    1.55   10.15
   5   1 -15    5.09    6.63
   5   1 -14   -1.53   10.33
   5  -1 -14   -1.17    7.85
   5  -1 -14  -20.57   14.08
   5  -1 -14    3.82   10.56
   5   1 -14  -11.67   13.91
   5  -1 -13  -10.59   13.43
   5   1 -13   -4.14   13.03
   5   1 -13    0.23    7.94
   5  -1 -13   -3.15    7.56
   5  -1 -13    6.80    9.95
   5   1 -13   -6.25   11.21
   5  -1 -12    4.17    9.56
   5   1 -12    6.11   11.91
   5  -1 -12   -1.45    6.39
   5   1 -12   -5.81    6.90
   5  -1 -12    4.13   11.69
   5   1 -12   -4.84   10.18
   5  -1 -11   45.33   11.47
   5   1 -11   24.35   11.57
   5   1 -11   10.82    6.73
   5  -1 -11   16.98    6.31
   5  -1 -11   23.35   10.74
   5  -1 -11   17.67    9.55
   5   1 -11    4.34    8.92
   5   1 -10   47.77   11.42
   5  -1 -10   48.04   11.50
   5   1 -10   45.05    7.73
   5  -1 -10   51.76    9.70
   5   1 -10   46.69    9.83
   5  -1  -9   48.06   10.91
   5   1  -9   43.76   10.74
  -5   1   9   49.63    7.82
  -5  -1   9   54.80    7.95
   5  -1  -9   43.25    9.69
   5   1  -9   59.75    9.63
   5   1  -8   94.62   14.08
  -5  -1   8  116.75   12.22
  -5   1   8  128.79   12.30
   5  -1  -8   95.55   14.13
   5   1  -8  119.04   17.46
   5  -1  -8  111.58   13.21
   5   1  -8  109.84   13.35
   5   1  -7  155.84   17.34
   5  -1  -7  183.26   17.16
  -5   1   7  195.48   16.66
  -5  -1   7  196.89   16.60
   5  -1  -7  210.55   22.69
   5   1  -7  168.48   20.83
   5  -1  -7  175.41   17.83
  -5   1   6  202.44   26.05
  -5   1   6  182.25   26.86
  -5  -1   6  225.71   26.15
   5  -1  -6  164.31   30.30
   5   1  -6  131.39   29.40
  -5  -1   6  184.01   26.94
  -5  -1   5  102.66   17.20
  -5   1   5  137.58   16.32
   5  -1  -5   99.25   21.13
  -5   1   5  103.28   17.27
   5   1  -5   93.83   20.13
  -5  -1   5  130.95   16.33
   5  -1  -5  130.02   17.02
   5   1  -5  122.24   17.08
  -5   1   4   14.44    5.97
  -5   1   4   13.74    3.07
   5  -1  -4    3.22    7.05
   5   1  -4    4.30    5.78
  -5  -1   4    9.15    2.90
   5  -1  -4   20.40   12.41
  -5  -1   4   13.24    5.35
   5   1  -4   13.64   11.15
  -5  -1   3  159.71   15.71
   5   1  -3  131.98   16.16
   5  -1  -3  165.12   17.47
  -5  -1   2    4.51    3.31
   5  -1  -2    8.70    7.30
   5   1  -2    4.30    4.91
  -5  -1   1 1478.99  177.32
  -5   1   1 1793.62  178.72
   5  -1  -1 1244.13  177.51
   5   1  -1 1320.82  177.35
  -5   1   0  112.33   12.79
   5  -1   0   71.94   14.02
  -5  -1   0   93.11   12.88
   5  -1   0   79.22   17.42
   5   1   0   50.90   15.63
  -5   1   0  116.53   17.31
   5  -1   1  101.02   18.25
   5   1   1   90.49   17.36
  -5   1  -1  139.83   18.02
  -5  -1  -2  103.10   13.68
  -5   1  -2  123.79   17.17
  -5   1  -3   57.15    9.50
  -5  -1  -3   86.18   10.19
  -5  -1  -3   78.72   10.06
   5  -1   3   55.99   11.73
   5   1   3   56.88   13.94
   5   1   3   63.98   10.72
  -5  -1  -4    4.89    4.27
  -5  -1  -4    4.85    4.17
   5  -1   4   -3.90    7.54
   5   1   4    1.09    5.83
  -5   1  -4   -0.64    4.76
  -5  -1  -4    6.95    3.99
  -5   1  -5   36.70    8.03
  -5  -1  -5   36.68    7.69
   5  -1   5   34.36   10.11
  -5   1  -5   37.73    7.70
  -5   1  -5   28.45    8.08
   5   1   5   29.41    8.35
  -5  -1  -5   27.65    7.38
  -5  -1  -5   44.49    6.71
  -5   1  -5   42.60    6.56
  -5   1  -5   31.59    6.54
  -5  -1  -5   33.32    6.31
  -5  -1  -5   42.69    6.70
  -5  -1  -6   47.98    8.96
  -5   1  -6   45.10    9.51
  -5   1  -6   53.78   10.10
  -5  -1  -6   51.99    9.27
  -5   1  -6   32.50    9.71
  -5   1  -6   60.19    8.35
  -5  -1  -6   61.30    8.45
  -5  -1  -6   42.38    8.76
   5  -1   6   45.95   11.03
   5   1   6   39.19    9.48
  -5  -1  -6   56.85    8.12
  -5   1  -6   53.65    9.16
  -5   1  -7  455.89   55.91
  -5   1  -7  509.78   55.80
  -5  -1  -7  528.53   55.71
  -5   1  -7  480.58   55.85
  -5   1  -7  432.69   56.31
  -5  -1  -7  447.16   55.89
  -5  -1  -7  417.37   55.95
   5   1   7  316.96   55.96
  -5   1  -7  393.72   55.53
  -5   1  -7  414.49   56.11
  -5  -1  -7  427.71   55.92
   5  -1   7  311.32   56.36
  -5   1  -7  452.88   56.08
  -5  -1  -7  414.49   55.97
  -5  -1  -8  163.54   22.20
  -5   1  -8  167.72   23.16
   5  -1   8  116.86   23.23
   5   1   8  117.49   22.61
  -5  -1  -8  172.50   22.00
  -5   1  -8  167.56   22.91
  -5  -1  -8  164.42   22.51
  -5   1  -8  188.93   22.73
  -5  -1  -8  178.66   22.69
  -5   1  -9  332.51   46.01
  -5  -1  -9  371.26   45.49
   5  -1   9  336.65   45.04
  -5   1  -9  326.48   45.79
  -5  -1  -9  335.57   45.55
  -5   1  -9  370.00   45.73
  -5  -1  -9  344.24   45.46
   5   1  10   -4.03    6.85
  -5  -1 -10    3.28   10.45
  -5   1 -10   -6.98   13.51
  -5   1 -10    3.81   10.96
  -5   1 -10   -2.45    9.47
  -5  -1 -10    2.39   10.97
  -5  -1 -10    8.04    9.87
  -5  -1 -10    1.97    8.80
   5  -1  10   10.54    6.88
  -5   1 -10    5.48    9.35
  -5   1 -11  138.09   23.25
  -5   1 -11  166.55   22.39
  -5   1 -11  164.82   24.58
  -5  -1 -11  145.39   22.16
  -5  -1 -11  123.01   22.35
  -5   1 -11  135.82   20.51
  -5  -1 -11  154.85   21.76
  -5  -1 -11  136.20   23.10
  -5   1 -11  163.99   22.02
  -5  -1 -12   10.97   14.99
  -5  -1 -12   14.96   12.30
  -5   1 -12    8.10   10.36
  -5  -1 -12   12.74   10.01
  -5   1 -12    5.76   16.68
  -5  -1 -12    7.08    9.69
  -5   1 -12    8.15   10.30
  -5   1 -12    6.85    8.96
  -5   1 -12   -4.34   12.13
  -5  -1 -13    9.81   13.46
  -5  -1 -13   -1.97   16.26
  -5   1 -13   -7.90   10.19
  -5   1 -13    2.47   16.18
  -5   1 -13    3.86    8.69
  -5  -1 -13    9.03    8.44
  -5  -1 -13   13.33    9.62
  -5   1 -13    0.49    9.56
  -5  -1 -13    8.53   10.07
  -5   1 -14  -20.06   11.42
  -5  -1 -14    3.88    8.71
  -5   1 -14    7.31    9.25
  -5   1 -14   18.88    8.47
  -5  -1 -14  -11.22   16.00
  -5  -1 -14    4.21    9.02
  -5   1 -14    9.80    9.93
  -5  -1 -14    2.65   10.87
  -5  -1 -15   -1.00   10.37
  -5   1 -15    4.09   10.73
  -5   1 -15   20.19    9.03
  -5  -1 -15   22.39   14.91
  -5  -1 -15   18.40    9.17
  -5   1 -15    4.19    9.14
  -5   1 -16    7.67   10.77
  -5  -1 -16   18.04   10.66
  -5   1 -16   13.51    8.61
  -5  -1 -16   30.68    9.35
  -5   1 -16   22.73    8.62
  -5  -1 -17    5.65    9.44
  -5   1 -17    5.89    9.58
  -5   1 -18    7.33    7.77
  -5  -1 -18   -3.13    7.51
   5   3 -20    1.41    7.15
   5   3 -19  -10.72   10.03
   5  -3 -19   -7.86    8.63
   5   3 -19    7.78    6.68
   5   3 -18  -19.55   11.98
   5  -3 -18  -20.37   11.38
   5   3 -18    2.27    8.91
   5  -3 -17    2.90   12.07
   5   3 -17   -1.58   12.49
   5   3 -17    6.05    9.91
   5   3 -17   -1.28    5.66
   5  -3 -16   -0.69   12.72
   5  -3 -16   -0.53   12.60
   5   3 -16    4.16   10.11
   5   3 -16    6.92    6.62
   5  -3 -15   -4.30   12.91
   5  -3 -15    7.23   14.56
   5  -3 -15   -9.13    7.22
   5  -3 -15    5.17    9.41
   5   3 -15  -12.45   11.38
   5   3 -15    3.79    6.76
   5  -3 -14    6.82   13.83
   5  -3 -14   15.23   16.06
   5  -3 -14   -6.58    8.02
   5  -3 -14   32.47   10.05
   5   3 -14    6.95   11.67
   5  -3 -13   -4.66    9.91
   5  -3 -13   -9.33   12.36
   5  -3 -13    9.16    7.08
   5   3 -13   -9.60   10.81
   5  -3 -12    1.61    5.94
   5  -3 -12    7.86    9.07
   5   3 -12   14.37   10.40
   5   3 -12   13.77   11.00
   5  -3 -12    5.38   11.86
   5  -3 -11    8.80   10.53
   5  -3 -11   -0.48   10.69
   5  -3 -11   -6.42    8.52
   5   3 -11    1.25    9.08
   5   3 -11    3.90    9.96
   5  -3 -10   37.24    9.73
   5  -3 -10   27.52    8.12
   5  -3 -10   -7.24   10.52
   5   3 -10   34.01    9.14
   5   3 -10   -3.49    9.34
   5  -3  -9   25.37    9.42
   5   3  -9   19.89    7.24
  -5  -3   9   26.13    6.04
   5  -3  -9    9.65    9.51
   5  -3  -9   33.96    7.72
   5   3  -9   13.76    8.25
   5   3  -9   19.16    8.38
   5   3  -8   14.48    8.69
   5   3  -8   -0.63   10.92
   5  -3  -8   10.56    8.31
  -5   3   8   11.34    4.45
   5   3  -8    8.05    6.16
  -5  -3   8    6.80    4.91
   5  -3  -8    1.92    8.47
   5  -3  -8   12.74    6.10
   5   3  -8    5.23    6.80
   5   3  -8  -13.50    6.92
   5  -3  -7  150.17   17.47
   5   3  -7  134.55   17.55
  -5  -3   7  164.26   16.16
   5   3  -7  152.29   16.79
  -5   3   7  166.66   16.09
   5   3  -7  147.69   20.42
  -5   3   6  284.40   42.28
  -5  -3   6  313.91   42.35
   5   3  -6  282.30   44.52
  -5   3   6  324.10   41.61
  -5  -3   6  366.01   41.85
  -5   3   5   38.12    7.90
  -5  -3   5   41.99    5.56
  -5  -3   5   30.20    7.40
   5   3  -5   27.46    6.24
   5   3  -5   26.36   13.49
  -5   3   5   39.27   13.03
  -5   3   4  291.14   37.80
   5   3  -4  290.75   37.46
  -5  -3   4  264.79   34.83
   5  -3  -4  285.73   35.98
  -5  -3   3  171.26   12.94
  -5   3   3  223.82   18.57
  -5   3   3  207.74   13.82
   5  -3  -3  198.80   16.45
  -5   3   2  315.02   42.68
  -5  -3   2  332.29   43.10
  -5   3   2  354.39   43.02
  -5  -3   2  345.55   42.77
   5  -3  -2  334.30   44.09
  -5   3   1    0.52    2.98
  -5  -3   1    4.37    3.27
   5  -3  -1    6.38    9.79
  -5  -3   1    2.98    5.12
  -5   3   1    0.44   11.34
  -5   3   0  513.62   61.58
  -5  -3   0  468.29   61.86
  -5   3   0  443.38   63.21
   5   3   0  422.32   62.76
   5  -3   0  484.14   62.55
  -5   3  -1  128.78   19.30
  -5   3  -1  121.62   15.56
   5   3   1   87.51   17.99
  -5  -3  -2  152.80   21.71
  -5  -3  -2  176.03   21.78
  -5   3  -2  164.82   24.74
   5   3   2  112.09   23.20
  -5   3  -2  186.85   21.75
  -5  -3  -3   19.14    4.78
   5  -3   3   13.81   10.69
   5   3   3   16.38    8.96
  -5   3  -3   12.81   11.18
  -5  -3  -3   19.96    4.74
  -5   3  -3   14.67    5.25
  -5  -3  -4  461.70   51.74
  -5   3  -4  385.41   53.36
   5   3   4  272.98   52.54
  -5   3  -4  410.21   51.80
  -5  -3  -4  427.52   51.68
   5  -3   4  334.68   52.74
  -5  -3  -5   10.60    4.62
  -5  -3  -5   19.85    4.88
   5  -3   5   16.30    4.56
  -5   3  -5   21.31    7.28
   5  -3   5   28.20   10.79
  -5   3  -5    2.87    9.95
  -5  -3  -5   15.75    6.48
  -5  -3  -5   12.33    4.61
  -5  -3  -5   14.92    6.09
  -5   3  -5   22.11    8.28
  -5   3  -5   23.39    4.90
  -5   3  -5   31.70   10.38
  -5   3  -5   10.46    5.24
  -5  -3  -5   13.55    3.84
  -5  -3  -6  147.31   17.09
   5   3   6  112.31   17.52
  -5   3  -6  142.43   17.28
   5  -3   6   87.50   19.49
  -5   3  -6  138.25   17.71
  -5  -3  -6  117.02   17.44
  -5  -3  -6  128.54   17.35
  -5   3  -6  107.09   19.48
  -5   3  -6  109.29   18.70
   5  -3   6  114.90   17.09
  -5   3  -6  147.01   18.22
  -5  -3  -6  127.55   17.76
   5  -3   7    0.92    9.75
  -5  -3  -7    5.93    6.27
  -5  -3  -7   16.92    6.85
  -5  -3  -7    6.57    5.55
  -5  -3  -7    2.85    5.26
   5  -3   7   15.77    6.31
  -5   3  -7    4.75   10.43
  -5   3  -7    7.83    4.61
  -5  -3  -7    8.63    3.62
   5   3   7   -1.55    5.86
  -5   3  -7   11.38    8.32
  -5   3  -7    3.79    7.20
  -5   3  -8   54.53   10.82
  -5  -3  -8   49.50    9.53
  -5  -3  -8   60.81   10.10
   5  -3   8   32.81   12.68
  -5   3  -8   42.69   11.98
  -5  -3  -8   44.15    9.58
  -5   3  -8   48.00   12.81
  -5  -3  -8   53.63    8.85
   5  -3   8   47.66    9.58
  -5   3  -8   43.61    8.52
  -5  -3  -8   41.33    9.04
  -5   3  -9  227.10   37.37
  -5  -3  -9  291.78   35.89
  -5  -3  -9  292.59   35.72
  -5   3  -9  252.51   35.21
  -5  -3  -9  265.56   35.60
   5  -3   9  277.02   35.68
  -5   3  -9  253.08   36.69
  -5  -3  -9  282.58   35.83
  -5   3  -9  268.84   36.15
  -5  -3  -9  260.00   36.13
  -5  -3 -10  215.18   27.01
   5  -3  10  180.91   26.33
  -5   3 -10  203.46   26.12
  -5   3 -10  143.46   28.88
  -5  -3 -10  186.66   26.56
  -5   3 -10  173.21   27.20
  -5  -3 -10  205.89   27.33
  -5   3 -10  211.79   27.46
  -5  -3 -10  197.58   27.12
  -5   3 -11   30.52    9.64
  -5   3 -11   16.23   11.11
  -5  -3 -11   19.70   11.74
  -5  -3 -11   35.63    9.89
   5  -3  11   19.35    8.26
  -5   3 -11   20.29   16.60
  -5  -3 -11   11.42   10.98
  -5  -3 -11   14.89    9.19
  -5   3 -11   31.82   11.74
  -5  -3 -12  125.39   22.73
  -5   3 -12  159.30   22.00
  -5  -3 -12  151.45   21.45
  -5   3 -12  112.87   25.13
  -5   3 -12  155.32   21.04
  -5  -3 -12  191.62   23.47
  -5   3 -12  128.20   21.52
  -5  -3 -12  120.15   20.68
  -5  -3 -13  -10.29    9.59
  -5   3 -13   20.15    9.48
  -5  -3 -13    6.91   14.64
  -5  -3 -13   28.71   13.17
  -5   3 -13   -0.87   10.04
  -5   3 -13    5.13   10.35
  -5  -3 -14   80.19   16.61
  -5   3 -14   96.50   13.87
  -5   3 -14   81.80   14.17
  -5   3 -14   44.89   15.16
  -5  -3 -14   92.61   18.84
  -5  -3 -14   79.54   15.18
  -5   3 -14   66.31   14.85
  -5  -3 -14   78.28   13.86
  -5   3 -15   10.66   10.62
  -5   3 -15    2.10    8.56
  -5  -3 -15    9.31    9.29
  -5  -3 -15    5.46   14.10
  -5  -3 -15   -4.73   10.62
  -5   3 -15   -3.59    9.60
  -5   3 -16    7.14   10.59
  -5  -3 -16   19.84    8.49
  -5  -3 -16   -3.27    9.89
  -5   3 -16    7.11    8.70
  -5  -3 -17    8.58    8.89
  -5  -3 -17    3.14    7.33
  -5   3 -17    2.18    9.14
  -5   3 -17   -2.38    6.94
  -5   3 -18    2.07    7.52
   5   5 -19   -4.35    7.31
   5  -5 -18   -5.95    9.96
   5   5 -18   -3.90    9.22
   5   5 -18   -2.30    4.51
   5  -5 -17    3.91   11.02
   5   5 -17    7.62   10.62
   5   5 -17   -5.04    5.83
   5  -5 -16  -13.65   12.00
   5   5 -16    3.20   11.17
   5   5 -16   11.34    6.59
   5   5 -15   19.13   13.88
   5  -5 -15   18.28   12.85
   5  -5 -15  -11.75   15.06
   5   5 -15  -13.99   11.43
   5   5 -15   -1.67    7.33
   5   5 -14   -8.57   14.28
   5  -5 -14    0.84   15.67
   5  -5 -14   25.10   13.17
   5   5 -14    6.10   11.69
   5   5 -14    0.24    7.75
   5   5 -13   -2.58   10.94
   5  -5 -13   11.78   15.27
   5   5 -13    6.49   13.99
   5  -5 -13   10.93   11.77
   5   5 -13    6.34   10.80
   5   5 -12   -9.95   12.73
   5  -5 -12   -0.80   15.51
   5  -5 -12    0.44   12.11
   5   5 -12   -3.41   10.85
   5   5 -12   10.77   10.95
   5   5 -11   -0.90   11.14
   5  -5 -11   20.86   10.92
   5  -5 -11    0.48   10.81
   5   5 -11    0.88    9.83
   5   5 -11   14.40   10.36
   5   5 -10   -3.62   10.69
   5   5 -10   11.55    7.73
   5  -5 -10   12.63    9.92
   5  -5 -10   17.20   10.99
   5   5 -10    3.55    8.81
   5   5 -10   19.46    9.58
   5  -5  -9  142.47   14.34
   5  -5  -9  100.32   12.93
   5   5  -9  125.80   14.92
   5   5  -9  112.18   12.99
   5  -5  -9   27.53   14.18
   5   5  -8   60.38   11.59
   5   5  -8   80.09   14.76
   5   5  -8   55.89   10.00
  -5   5   8   61.78    8.62
  -5  -5   8   61.00    9.09
   5  -5  -8   44.00    9.83
   5  -5  -8   62.35   11.64
   5  -5  -7   93.46   14.24
   5   5  -7   84.06   14.53
  -5   5   7   92.45   12.69
   5   5  -7   87.99   13.36
   5   5  -7  106.63   12.95
   5   5  -7  114.83   17.30
  -5  -5   7   99.58   12.86
   5   5  -6   -0.32    2.80
   5   5  -6   -1.23    5.71
   5   5  -6   -3.63    4.38
   5   5  -6   -1.25   13.41
  -5  -5   6    1.00    3.93
   5   5  -6    7.23    8.58
  -5  -5   6    4.12    5.12
  -5   5   6   -5.10    4.56
  -5   5   6   10.85    5.24
  -5   5   6   -0.74    2.43
   5  -5  -6   -3.05    8.63
   5   5  -6    3.26    6.57
  -5   5   6    5.28   11.68
   5   5  -6    2.45    5.53
  -5   5   5  224.14   37.49
  -5   5   5  320.75   40.46
  -5  -5   5  333.08   37.28
   5  -5  -4   -3.71    7.23
  -5   5   4    5.13    2.53
  -5  -5   4    7.68    3.61
  -5   5   4   -0.18    5.94
  -5   5   4    5.30   12.80
  -5   5   3  530.14   73.82
  -5   5   3  503.07   72.33
   5   5  -3  513.06   71.99
  -5   5   3  600.77   71.88
  -5  -5   3  586.65   72.01
  -5  -5   3  573.02   72.24
   5  -5  -3  619.82   73.01
  -5   5   2   24.04    4.80
   5  -5  -2   20.97   10.99
  -5  -5   2   31.09    6.33
  -5   5   2   44.06    8.29
  -5  -5   2   36.45    5.16
  -5   5   1  712.16  103.04
  -5  -5   1  793.61  102.90
  -5  -5   1  782.22  102.74
   5  -5  -1  862.94  103.88
  -5   5   1  875.12  102.71
  -5  -5   0   67.60   10.80
  -5   5   0   60.50   12.24
  -5   5   0   66.21   16.62
  -5   5   0   80.67   10.40
  -5  -5  -1 1326.86   64.44
  -5  -5  -1 1306.48   64.42
  -5  -5  -2   42.85    6.59
  -5  -5  -2   38.99    6.70
  -5  -5  -2   43.18    7.12
  -5   5  -2   42.07    8.75
  -5   5  -2    8.24   12.72
   5   5   2   39.11   10.93
  -5   5  -2   38.35    7.41
   5  -5   3  489.75   67.28
  -5  -5  -3  573.58   67.26
  -5  -5  -3  477.57   67.31
  -5  -5  -3  603.51   67.39
  -5   5  -3  467.90   69.06
   5   5   3  449.88   68.28
  -5   5  -3  561.33   67.51
   5  -5   3  468.21   68.76
   5  -5   4   90.84   12.70
   5  -5   4   98.46   18.01
  -5  -5  -4   92.23   13.05
  -5  -5  -4   78.40   12.73
   5  -5   4   89.95   13.53
  -5  -5  -4  112.38   12.79
  -5   5  -4   94.61   13.13
  -5   5  -4   93.29   14.10
  -5   5  -4   92.49   17.43
   5   5   4   56.34   14.91
  -5  -5  -4   91.32   12.46
  -5  -5  -5  639.04   74.80
  -5  -5  -5  727.01   74.64
   5  -5   5  584.91   74.61
  -5   5  -5  434.13   75.41
  -5  -5  -5  646.08   74.63
   5   5   5  398.72   74.86
   5  -5   5  632.80   74.88
  -5   5  -5  573.56   76.00
  -5  -5  -5  480.59   74.14
  -5  -5  -5  649.47   74.25
  -5  -5  -5  662.20   74.78
   5  -5   5  560.12   76.07
  -5  -5  -5  618.53   74.55
   5  -5   6   11.14    6.72
  -5  -5  -6   11.35    5.85
  -5   5  -6    9.72    7.52
  -5   5  -6    5.42   11.29
  -5  -5  -6    7.04    5.83
  -5  -5  -6   11.06    4.64
  -5   5  -6   11.59    4.72
  -5   5  -6   10.28    5.37
  -5   5  -6   12.36    5.33
   5  -5   6   21.90   11.57
  -5   5  -6    2.42    9.34
  -5  -5  -6   15.45    4.00
  -5  -5  -7  870.89  108.78
  -5  -5  -7  923.18  109.01
  -5   5  -7  603.01  109.39
  -5  -5  -7  960.82  108.61
  -5   5  -7  823.09  108.77
  -5   5  -7  860.79  108.54
   5  -5   7  831.99  108.88
  -5  -5  -7  815.55  108.76
   5  -5   7  706.54  109.68
  -5   5  -7  876.96  109.10
  -5  -5  -7  889.84  108.85
  -5  -5  -7  871.03  108.94
   5  -5   8  110.03   18.17
  -5  -5  -8  130.36   17.91
  -5  -5  -8  128.29   18.56
  -5   5  -8  109.76   21.43
  -5  -5  -8  147.40   18.23
  -5  -5  -8  127.38   18.06
  -5   5  -8  126.40   17.64
  -5   5  -8  113.91   19.32
  -5  -5  -9  499.68   66.37
  -5   5  -9  359.38   67.43
   5  -5   9  501.90   66.45
  -5  -5  -9  556.17   66.57
  -5  -5  -9  587.16   66.69
  -5   5  -9  535.85   66.21
  -5   5  -9  516.03   66.99
  -5  -5  -9  497.17   66.72
   5  -5  10  152.85   23.81
  -5  -5 -10  206.04   24.40
  -5   5 -10  152.54   23.67
  -5  -5 -10  158.26   23.91
  -5   5 -10  186.07   24.93
  -5   5 -10  158.36   24.68
  -5  -5 -10  184.14   24.43
  -5  -5 -10  179.20   24.59
  -5  -5 -11   36.56   12.45
  -5   5 -11   40.95   12.87
   5  -5  11   42.01   10.61
  -5  -5 -11   65.43   11.79
  -5   5 -11   48.86   12.00
  -5  -5 -11   72.94   12.37
  -5   5 -11   35.25   12.50
  -5   5 -12   16.03   10.20
  -5  -5 -12    8.01    9.88
  -5  -5 -12   -5.31   11.57
  -5  -5 -12    2.85   12.20
  -5   5 -12   14.64    9.82
   5  -5  12   22.60    7.61
  -5   5 -12   15.80   11.00
  -5  -5 -13  130.66   22.25
  -5  -5 -13  155.36   23.26
  -5   5 -13  129.49   20.73
  -5   5 -13  175.19   21.20
  -5   5 -13  115.03   21.61
  -5  -5 -13  124.91   21.13
  -5  -5 -14   11.26    9.84
  -5  -5 -14    3.41   14.53
  -5  -5 -14  -15.22   11.42
  -5  -5 -14   -0.30    7.72
  -5   5 -14   -5.09    9.03
  -5   5 -14   -4.06    8.04
  -5  -5 -15   10.01   14.88
  -5  -5 -15   -7.27    9.97
  -5  -5 -15   -0.28    7.86
  -5   5 -15   -1.84    9.57
  -5  -5 -16   14.57    9.42
  -5  -5 -16   10.65    8.45
  -5   5 -16   12.32    9.05
  -5  -5 -16    4.63   13.16
  -5  -5 -17   20.06    8.06
  -5  -5 -17    3.06    7.05
  -5   5 -17    7.07    7.43
   5   7 -19    2.94    8.47
   5   7 -19   -0.80    7.04
   5   7 -18   -8.76   10.92
   5   7 -18   -1.15    8.43
   5   7 -18   -2.80    4.66
   5   7 -17  -10.10   11.93
   5  -7 -17    2.88    9.93
   5   7 -17   -3.77    9.49
   5   7 -17    0.99    5.58
   5   7 -16    6.40   10.88
   5   7 -16    7.55    6.16
   5   7 -16   30.67   13.17
   5  -7 -16   15.37   11.00
   5   7 -15    9.09   13.89
   5   7 -15    8.49   10.76
   5  -7 -15   -6.92   11.20
   5  -7 -15    6.78   14.21
   5   7 -15   -3.72    7.01
   5  -7 -14   10.30   11.88
   5   7 -14   15.97   14.22
   5   7 -14   -1.71   11.20
   5   7 -14   -4.34    7.39
   5   7 -14   -6.29   10.90
   5  -7 -14   -6.64   15.27
   5   7 -13   13.17   12.83
   5  -7 -13   -0.85   14.87
   5   7 -13   -3.30   11.24
   5   7 -13   16.33    7.86
   5  -7 -13    8.58   12.39
   5   7 -13  -20.60   11.54
   5   7 -12   15.86   13.10
   5   7 -12   -3.40    8.80
   5  -7 -12    8.26   16.70
   5  -7 -12   -0.42   11.74
   5   7 -12    6.16   10.93
   5   7 -12  -12.70    7.84
   5   7 -12    9.14   11.34
   5  -7 -11   -1.15   11.06
   5   7 -11    0.41    8.58
   5   7 -11    0.94   12.35
   5  -7 -11   -7.18   10.84
   5   7 -11    3.78   10.25
   5   7 -11   15.19    7.67
   5  -7 -11    8.54   14.55
   5  -7 -10   66.05   14.43
   5  -7 -10    4.29   16.55
   5   7 -10  107.66   13.76
   5  -7 -10   59.17   14.98
   5   7 -10   89.52   15.70
   5   7 -10  124.29   12.48
   5   7 -10   13.78   13.78
   5   7  -9  125.65   14.57
   5  -7  -9   62.12   16.35
   5   7  -9  104.68   14.99
   5   7  -9  114.06   16.00
   5  -7  -9  111.56   16.05
   5   7  -8  198.06   25.25
   5  -7  -8  211.10   24.59
   5   7  -8  191.13   24.40
   5  -7  -8  189.76   24.52
   5  -7  -8  108.75   24.93
   5   7  -8  189.61   24.85
   5   7  -8  197.63   27.62
   5   7  -8  242.82   23.77
   5   7  -7   92.62   14.31
   5  -7  -7  118.97   16.26
   5   7  -7   76.26   15.81
  -5   7   7  112.01   15.01
  -5  -7   7  130.61   15.31
   5   7  -7  120.84   16.91
   5  -7  -7    1.58   17.11
   5  -7  -7  120.09   16.34
   5   7  -7  129.40   16.29
   5  -7  -7   67.05   16.82
   5   7  -7  157.20   15.19
  -5   7   7  160.33   19.63
  -5  -7   6   17.63    5.33
  -5   7   6   33.47    6.35
   5   7  -6   21.66    6.33
   5   7  -6   28.86    8.84
   5  -7  -6    2.86    9.57
  -5   7   6   17.00    3.69
   5   7  -6   13.22    6.88
   5  -7  -6   12.04    8.21
   5   7  -6   18.43    4.28
   5  -7  -6    5.95    9.24
  -5   7   6   23.72    6.97
   5   7  -6    6.85    6.93
   5   7  -6   27.49    5.94
   5   7  -5    4.88    3.45
  -5   7   5   -3.59    6.86
  -5   7   5   -3.10    3.84
  -5   7   5    7.41   12.31
  -5  -7   5    2.51    4.42
   5   7  -5    7.74    6.39
   5   7  -5   12.38    4.91
   5  -7  -5   13.46    8.93
  -5  -7   4  490.66   53.40
  -5   7   4  375.01   52.66
  -5   7   4  413.57   55.89
   5   7  -4  418.92   53.03
  -5  -7   4  504.05   53.19
  -5   7   4  397.99   53.82
   5  -7  -3   19.23    9.39
  -5  -7   3   14.19    5.44
  -5   7   3   10.12    8.51
  -5  -7   3   11.09    4.24
  -5   7   3   30.31   14.03
   5   7  -3   10.68    3.91
  -5  -7   2  104.84   12.19
  -5   7   2   93.65   14.76
   5   7  -2   69.19   12.06
  -5   7   2   79.86   19.05
   5  -7  -2  116.75   16.13
  -5  -7   2   84.52   12.55
  -5  -7   1 1023.61  123.51
   5   7  -1  850.09  123.40
  -5   7   1  854.94  123.90
  -5  -7   1 1069.26  123.47
   5  -7  -1 1148.21  124.65
  -5   7   0 1266.99  169.25
  -5   7   0 1147.87  167.86
  -5   7   0 1400.35  167.60
  -5  -7   0 1319.28  167.46
   5  -7   0 1439.95  168.60
  -5  -7  -1  896.47  119.89
  -5  -7  -1 1006.12  120.01
  -5   7  -1  920.41  122.02
  -5  -7  -2  712.20   83.51
  -5   7  -2  672.23   84.09
   5  -7   2  599.61   83.42
  -5   7  -2  621.09   85.64
  -5  -7  -2  657.33   83.34
  -5  -7  -3   78.72   10.80
   5  -7   3   73.79   10.40
  -5  -7  -3   56.63   10.44
  -5  -7  -3   71.63    9.91
  -5   7  -3   78.51   12.14
   5  -7   3   67.84   11.59
  -5  -7  -3   70.12   11.08
  -5   7  -3   84.66   12.32
  -5  -7  -3   80.99   10.32
  -5   7  -3   51.77   17.28
   5  -7   3   57.31   16.27
  -5   7  -3   74.65   11.02
  -5  -7  -3   70.07   10.47
  -5  -7  -4  380.00   41.34
   5  -7   4  346.53   41.13
  -5  -7  -4  289.09   40.58
  -5  -7  -4  294.17   41.21
  -5  -7  -4  335.68   41.04
  -5  -7  -4  240.92   40.87
  -5   7  -4  399.41   41.42
  -5  -7  -4  381.99   41.13
  -5  -7  -4  310.14   41.72
  -5   7  -4  293.12   43.73
   5   7   4  316.30   42.28
  -5  -7  -4  297.68   41.24
  -5  -7  -4  324.66   41.04
   5  -7   4  321.69   43.51
  -5   7  -4  360.36   41.82
  -5  -7  -5  190.84   23.51
   5  -7   5  173.87   23.06
   5  -7   5  181.91   23.78
   5  -7   5  156.06   26.37
  -5  -7  -5  171.20   23.03
  -5  -7  -5  148.85   22.87
  -5   7  -5  204.75   23.33
  -5  -7  -5  172.09   24.10
  -5   7  -5  165.33   26.30
   5   7   5  128.38   23.88
  -5  -7  -5  163.81   23.44
  -5  -7  -5  207.86   23.09
  -5   7  -5  178.61   23.27
  -5  -7  -6  333.79   45.20
  -5  -7  -6  340.86   45.09
   5  -7   6  349.23   45.40
  -5   7  -6  372.86   45.24
  -5  -7  -6  366.27   44.98
  -5   7  -6  326.17   44.94
  -5  -7  -6  362.03   44.83
  -5   7  -6  358.33   44.99
   5  -7   6  290.48   46.72
  -5   7  -6  330.85   45.63
  -5  -7  -7  295.64   36.23
   5  -7   7  273.45   36.53
  -5  -7  -7  253.77   36.30
  -5   7  -7  298.94   36.16
  -5  -7  -7  253.94   36.26
  -5   7  -7  276.19   36.03
  -5   7  -7  274.52   36.99
  -5  -7  -7  285.62   36.16
  -5  -7  -7  265.27   36.41
   5  -7   8  401.49   52.75
  -5   7  -8  415.55   52.30
  -5  -7  -8  405.58   52.46
  -5  -7  -8  432.22   52.50
  -5   7  -8  356.83   52.12
  -5  -7  -8  419.36   52.68
  -5   7  -8  423.06   53.28
  -5  -7  -8  427.11   52.49
  -5  -7  -8  380.09   52.68
   5  -7   9  263.50   34.90
  -5   7  -9  256.97   34.54
  -5  -7  -9  240.36   34.78
  -5  -7  -9  251.97   34.40
  -5   7  -9  228.24   35.40
  -5  -7  -9  293.33   34.71
  -5  -7  -9  277.11   34.99
   5  -7  10  225.90   34.20
  -5   7 -10  260.17   34.23
  -5  -7 -10  263.76   34.58
  -5   7 -10  270.05   34.95
  -5   7 -10  250.13   35.19
  -5  -7 -10  278.43   34.48
  -5  -7 -10  240.69   34.75
  -5  -7 -11   12.34   10.24
   5  -7  11   19.04    9.14
  -5   7 -11   10.55   11.36
  -5  -7 -11   36.77   10.28
  -5  -7 -11   28.47   10.17
  -5   7 -11   23.44   10.54
  -5   7 -11   30.14   11.99
  -5  -7 -12   42.90   12.23
  -5  -7 -12   58.10   12.37
  -5   7 -12   64.55   12.71
  -5  -7 -12   57.30   12.90
  -5   7 -12   52.16   13.70
  -5  -7 -12   42.34   13.14
  -5  -7 -13   38.28   12.16
  -5  -7 -13   32.90   10.40
  -5   7 -13   28.59   10.23
  -5   7 -13   28.68   12.16
  -5   7 -13   26.23   12.13
  -5  -7 -13   21.23   13.19
  -5   7 -14   22.49   11.27
  -5  -7 -14   27.03   10.31
  -5  -7 -14   26.04   13.81
  -5  -7 -14   21.13   12.39
  -5   7 -14   24.88    8.52
  -5   7 -14   27.38   10.70
  -5  -7 -15    4.42   14.46
  -5  -7 -15   18.03   10.71
  -5  -7 -15   10.31    9.25
  -5   7 -15    6.85   10.40
  -5  -7 -15    1.37    7.91
  -5  -7 -16   30.49    9.23
  -5  -7 -16   18.82   13.88
  -5   7 -16   43.80   10.35
  -5   7 -17    4.23    8.37
  -5  -7 -17   -2.69    6.50
  -5   7 -17    5.01    6.97
  -5   7 -18   12.60    6.34
   5   9 -19   -9.11    6.47
   5   9 -19    2.95    6.77
   5   9 -18    7.15    9.55
   5   9 -18   -7.50    9.03
   5   9 -18   -4.32    4.51
   5   9 -17    9.91   11.41
   5   9 -17    4.08    5.74
   5   9 -17    9.41    9.92
   5   9 -16    5.99   12.20
   5   9 -16   12.93   10.12
   5   9 -16   -3.43    5.97
   5   9 -15    3.78   13.28
   5  -9 -15   -1.40   13.49
   5   9 -15    5.61   11.58
   5   9 -15   -9.62    6.90
   5   9 -14   12.24   13.45
   5  -9 -14   28.38   15.07
   5  -9 -14    6.82    8.70
   5   9 -14    9.78    7.38
   5   9 -14    2.61   10.71
   5   9 -13    1.64   13.53
   5  -9 -13   13.00    5.69
   5  -9 -13   25.17   11.97
   5   9 -13   16.75    8.52
   5  -9 -13    4.27   15.96
   5   9 -13   15.57   10.90
   5   9 -12    7.48    9.26
   5  -9 -12    0.40   11.00
   5   9 -12   -6.76   12.98
   5  -9 -12   -1.51    5.82
   5  -9 -12   12.74   16.95
   5   9 -12   13.16    8.21
   5   9 -12  -13.17   10.96
   5  -9 -11   10.29   10.16
   5   9 -11   12.09   12.33
   5  -9 -11  -14.66   15.82
   5  -9 -11   -1.41   10.64
   5   9 -11    4.12    9.08
   5   9 -11   -5.98   11.00
   5   9 -11   15.17    7.83
   5   9 -11   -7.48   10.77
   5  -9 -10   -1.44   10.30
   5   9 -10   14.58   11.72
   5  -9 -10    2.29   14.77
   5   9 -10    9.13    8.56
   5   9 -10   10.42   10.62
   5   9 -10   -5.48    7.30
   5   9  -9   98.85   18.83
   5  -9  -9  129.83   18.99
   5   9  -9   97.55   18.04
   5   9  -8  168.50   21.83
   5  -9  -8  108.65   21.58
   5  -9  -8  174.25   20.45
   5   9  -8  182.13   19.96
   5   9  -8  143.54   21.07
   5   9  -7    2.30    9.35
  -5   9   7   10.60   11.77
   5  -9  -7    2.57    7.55
   5  -9  -7    1.30    9.18
  -5  -9   7    8.94    4.89
   5  -9  -7  -14.14   11.90
   5   9  -7    7.34    7.51
   5   9  -7    3.44    5.89
   5   9  -6  179.34   21.76
   5  -9  -6  184.13   21.10
   5   9  -6  198.46   19.87
   5   9  -6  130.38   19.38
  -5   9   6  190.77   24.26
  -5   9   6  106.32   20.71
   5  -9  -6  143.41   21.44
   5   9  -6  162.54   20.64
   5   9  -5   63.12    9.09
   5   9  -5   51.13   10.41
  -5   9   5   72.40   12.27
   5   9  -5   60.76   10.76
   5  -9  -5   82.85   11.56
   5  -9  -5   57.58   11.98
  -5  -9   5   63.31    9.53
  -5   9   5   51.79    9.18
  -5   9   5   56.07   15.49
   5   9  -5   65.84   10.79
  -5  -9   5   83.50    9.94
  -5  -9   5   59.03    9.91
   5  -9  -4  513.50   57.78
   5   9  -4  382.16   57.54
  -5  -9   4  514.03   57.29
   5  -9  -4  411.07   57.86
  -5   9   4  430.44   59.75
  -5  -9   4  445.03   56.97
  -5  -9   4  553.30   57.27
   5   9  -4  440.90   56.95
  -5   9   4  366.84   57.05
  -5   9   4  375.08   57.85
  -5   9   3   14.62    9.47
   5   9  -3    3.69    5.94
   5  -9  -3    1.30   10.00
  -5  -9   3    0.64    4.82
   5  -9  -3    7.26    7.56
  -5  -9   3    2.71    5.13
  -5   9   3   21.03   15.22
   5   9  -3    5.75    3.76
  -5  -9   3    6.69    4.65
  -5   9   3    0.19    4.34
   5  -9  -2  724.48  143.17
  -5  -9   2 1227.06  142.69
   5  -9  -2 1081.75  143.10
  -5   9   2 1224.87  145.17
   5  -9  -2 1272.88  143.10
  -5  -9   2  995.17  142.52
  -5  -9   2 1291.49  142.73
   5   9  -2 1053.81  142.59
  -5   9   2 1362.84  142.80
  -5   9   2  967.10  143.26
  -5  -9   1 1151.59  148.79
   5   9  -1 1096.22  148.77
  -5   9   1 1320.73  148.94
   5  -9  -1 1078.54  149.15
  -5  -9   1 1228.12  148.86
   5  -9  -1 1407.31  149.97
  -5   9   1  963.16  149.39
  -5   9   0  828.64  127.48
  -5  -9   0 1029.24  126.85
  -5  -9   0  898.87  126.85
  -5   9   0  998.75  129.31
  -5   9   0 1132.03  127.12
   5  -9   0 1034.83  127.26
   5  -9   0 1103.76  128.11
  -5  -9  -1  293.53   43.32
   5   9   1  303.17   43.27
   5  -9   1  361.67   43.81
   5  -9   1  364.96   43.68
  -5  -9  -1  324.26   43.14
  -5   9  -1  336.66   47.14
  -5  -9  -1  377.29   43.38
  -5   9  -1  426.41   43.67
   5  -9   1  305.73   43.13
   5   9   2  716.37   94.19
   5  -9   2  829.13   94.47
  -5  -9  -2  713.16   93.90
  -5   9  -2  774.69   96.90
  -5  -9  -2  897.14   94.30
  -5  -9  -2  670.06   94.12
   5  -9   2  739.24   94.07
   5  -9   2  789.24   94.41
  -5   9  -2  709.83   94.86
  -5  -9  -2  687.80   94.00
   5  -9   2  762.07   95.68
  -5   9  -2  691.43   94.44
  -5   9  -3  238.09   31.82
  -5  -9  -3  210.06   30.14
  -5  -9  -3  248.75   30.95
   5  -9   3  269.30   31.28
  -5  -9  -3  263.21   30.74
  -5  -9  -3  211.67   31.46
  -5  -9  -3  226.96   30.71
   5  -9   3  245.27   30.95
   5  -9   3  245.20   30.54
  -5  -9  -3  205.38   30.49
  -5   9  -3  232.82   34.96
  -5  -9  -3  238.31   30.50
   5  -9   3  239.48   33.50
  -5   9  -3  245.81   30.83
  -5  -9  -3  250.36   30.60
  -5   9  -3  260.46   30.94
  -5   9  -3  217.46   31.35
  -5  -9  -4  652.30   64.49
   5  -9   4  571.76   64.06
  -5   9  -4  622.97   64.88
   5  -9   4  588.64   65.85
  -5  -9  -4  552.12   64.03
  -5  -9  -4  588.45   64.29
  -5   9  -4  576.63   64.27
  -5  -9  -4  554.83   64.15
  -5  -9  -4  541.40   64.85
  -5  -9  -4  634.00   64.18
  -5   9  -4  542.57   66.96
   5  -9   4  562.21   64.16
  -5  -9  -4  561.81   64.06
  -5   9  -4  575.92   64.66
  -5   9  -5   12.66   12.54
  -5   9  -5   -6.11    7.99
  -5  -9  -5    6.49    3.59
  -5  -9  -5    6.22    6.62
   5  -9   5   -7.58   11.29
   5  -9   5   -0.60    7.23
  -5  -9  -5    2.78    4.08
  -5  -9  -5    5.73    5.49
  -5  -9  -5    2.05    5.83
  -5  -9  -5   -0.98    4.15
  -5  -9  -5    5.02    6.70
  -5   9  -5    6.40    5.28
  -5  -9  -5   -0.22    5.09
  -5  -9  -6  435.67   51.55
   5  -9   6  424.77   51.63
  -5  -9  -6  322.27   51.18
  -5  -9  -6  386.78   51.21
  -5  -9  -6  346.19   52.02
  -5  -9  -6  423.26   51.15
  -5   9  -6  437.49   51.40
  -5  -9  -7  176.17   24.85
  -5   9  -7  179.72   24.70
   5  -9   7  187.24   25.36
  -5  -9  -7  205.98   24.79
  -5  -9  -7  161.91   24.76
  -5  -9  -7  179.50   26.05
  -5   9  -7  193.18   26.04
  -5  -9  -7  184.22   25.14
  -5  -9  -8  345.82   46.21
  -5  -9  -8  381.40   46.10
  -5  -9  -8  293.64   45.84
  -5   9  -8  348.38   45.86
   5  -9   8  362.68   46.41
  -5   9  -8  357.20   46.97
  -5  -9  -8  417.48   46.17
  -5  -9  -8  327.73   46.23
  -5   9  -9  152.20   22.06
  -5  -9  -9  103.62   21.04
  -5  -9  -9  127.05   20.58
  -5  -9  -9  155.77   20.63
  -5   9  -9  135.04   20.01
   5  -9   9  143.97   20.85
  -5   9  -9  165.61   21.91
  -5  -9  -9  174.89   20.63
  -5  -9 -10  214.94   30.43
   5  -9  10  207.36   30.61
  -5   9 -10  253.19   31.37
  -5  -9 -10  265.88   30.90
  -5  -9 -10  183.61   30.67
  -5   9 -11   44.20   12.57
  -5  -9 -11   77.39   12.00
  -5  -9 -11   37.01   11.92
  -5   9 -12  100.61   17.49
  -5  -9 -12  129.36   18.56
  -5  -9 -12  105.81   18.40
  -5  -9 -13   -1.95   10.51
  -5  -9 -13    9.74   10.67
  -5   9 -13   -0.98   10.26
  -5   9 -13   -1.34    7.94
  -5   9 -13    5.26   10.37
  -5  -9 -14    8.23   11.78
  -5  -9 -14   41.33   12.97
  -5   9 -14   16.11   11.06
  -5   9 -14   22.08   10.90
  -5   9 -15    9.00    9.95
  -5  -9 -15  -12.14   10.21
  -5  -9 -15   24.57   13.30
  -5   9 -15    8.65    9.09
  -5   9 -16   19.17    9.07
  -5  -9 -16    9.91   13.00
  -5   9 -16    7.78    8.36
  -5   9 -17    8.08    7.45
  -5   9 -17    9.91    6.58
   5  11 -18   -3.31    7.72
   5  11 -18    2.81    7.86
   5  11 -17   -0.54    5.08
   5  11 -17    7.49   10.28
   5  11 -16   12.21   11.28
   5  11 -16    4.85    6.09
   5 -11 -15   -0.55    7.67
   5  11 -15   19.69   12.32
   5 -11 -15   -9.41   13.10
   5  11 -15    8.22    6.48
   5 -11 -14   -3.06   14.49
   5 -11 -14    7.06    5.39
   5 -11 -14   -0.66    8.74
   5  11 -14    4.54   11.65
   5  11 -14   -3.21    7.06
   5  11 -14   24.32   11.02
   5  11 -14    9.43   12.47
   5 -11 -13    2.51   15.50
   5  11 -13   13.01    9.36
   5 -11 -13    4.07    5.83
   5 -11 -13   30.34   10.51
   5  11 -13    0.57   11.12
   5  11 -13   18.51    7.80
   5  11 -13    2.12   12.32
   5  11 -13    6.99   10.95
   5  11 -12    1.04   12.77
   5 -11 -12    3.46   17.09
   5  11 -12   27.73    9.92
   5 -11 -12   17.57    6.46
   5  11 -12   14.95   11.94
   5  11 -12   13.42    7.89
   5  11 -12    0.54   10.89
   5  11 -11   54.59   11.91
   5  11 -11   48.65   14.14
   5 -11 -11   30.66   17.88
   5 -11 -11   58.00   12.25
   5  11 -11   41.25   12.58
   5  11 -11   50.94    9.57
   5  11 -10    9.60   11.96
   5 -11 -10   -8.15   16.11
   5  11 -10   22.65    9.58
   5 -11 -10   10.62   10.52
   5  11 -10   -0.48   10.39
   5  11 -10   14.13    7.65
   5  11  -9   30.22   12.36
   5 -11  -9   36.64   11.92
   5  11  -9   31.93   10.59
   5  11  -9   45.32    8.79
   5  11  -8    7.30   10.32
   5 -11  -8   20.06    7.99
   5 -11  -8   10.85   10.09
  -5 -11   8    7.72    5.80
   5  11  -8    2.82    9.55
   5 -11  -8   20.68   14.84
   5  11  -7  124.23   18.07
   5 -11  -7  127.33   16.83
  -5 -11   7  107.18   15.64
   5 -11  -7  129.05   18.20
   5  11  -7  115.38   17.30
   5  11  -6   13.84    4.08
   5  11  -6   13.55    9.35
   5 -11  -6   16.22    7.55
   5 -11  -6   25.97    9.98
  -5 -11   6   11.48    5.68
   5 -11  -6   11.68   12.18
  -5  11   6    3.43   13.00
   5  11  -6   15.08    7.82
  -5  11   6   10.58    8.70
   5  11  -5  343.52   47.55
   5 -11  -5  484.98   48.49
  -5 -11   5  428.81   47.71
   5 -11  -5  426.03   48.94
  -5  11   5  420.66   51.21
   5  11  -5  421.42   48.32
  -5  11   5  413.23   47.57
  -5  11   5  265.88   47.41
  -5  11   5  278.79   48.50
   5  11  -4   27.57    7.96
   5  11  -4   33.50    6.16
  -5  11   4   31.94   10.84
  -5 -11   4   32.39    7.13
   5 -11  -4   55.11    8.83
  -5 -11   4   47.07    7.04
  -5 -11   4   30.72    6.51
   5 -11  -4   53.97    9.58
  -5 -11   4   34.75    7.37
  -5  11   4   25.18   15.21
  -5  11   4   27.99    6.35
   5  11  -4   27.55    8.21
  -5  11   4   32.13    6.30
   5  11  -3  331.59   45.33
   5  11  -3  345.12   45.90
  -5 -11   3  335.08   45.48
  -5  11   3  405.28   45.47
   5 -11  -3  280.12   46.98
   5 -11  -3  376.56   46.26
  -5  11   3  328.37   49.20
  -5 -11   3  367.79   45.46
  -5 -11   3  330.92   45.33
   5 -11  -3  413.59   46.14
  -5 -11   3  372.70   45.70
  -5  11   3  339.80   45.63
  -5  11   3  300.62   46.59
  -5  11   2   47.01   13.57
   5  11  -2   52.45    9.51
   5 -11  -2   62.03   13.83
   5 -11  -2   86.89   11.52
  -5 -11   2   59.68    9.84
  -5 -11   2   61.72   10.02
  -5 -11   2   77.06   10.18
  -5  11   2   78.59   18.81
  -5 -11   2   54.34    9.97
  -5  11   2   88.43   10.00
  -5  11   2   59.11   10.47
  -5 -11   1  367.21   54.79
  -5  11   1  536.43   55.14
   5  11  -1  390.62   54.88
   5 -11  -1  374.66   56.19
   5 -11  -1  488.14   55.18
  -5 -11   1  433.65   54.90
   5 -11  -1  433.69   55.53
  -5 -11   1  471.23   55.15
  -5  11   1  324.45   55.90
  -5  11   0    2.33    4.87
  -5 -11   0    1.57    4.93
   5 -11   0    1.81    8.87
   5 -11   0   -3.45    6.36
  -5  11   0   -2.13   10.22
  -5 -11   0    2.87    4.08
   5 -11   0   -2.22    6.91
   5 -11   0  -24.61    5.78
  -5  11   0    1.78   14.49
  -5  11   0    5.15    4.84
  -5  11  -1  670.35   80.99
   5 -11   1  615.45   81.87
   5 -11   1  690.10   81.08
   5 -11   1  687.57   81.17
  -5 -11  -1  595.04   80.57
   5 -11   1  617.22   80.59
   5 -11   1  698.07   81.29
  -5 -11  -1  596.72   80.78
  -5  11  -1  741.11   81.03
  -5 -11  -1  671.46   80.93
   5  11   1  578.39   80.77
  -5 -11  -1  580.92   80.61
  -5  11  -1  596.54   81.07
   5  11   2   14.12    4.55
   5 -11   2   27.03   10.57
   5 -11   2    9.22    3.80
   5 -11   2   12.92    9.13
   5 -11   2   16.44    6.23
  -5  11  -2   11.54    9.34
   5 -11   2   17.88    6.87
  -5 -11  -2   16.87    7.84
  -5 -11  -2    5.43    6.66
  -5 -11  -2    6.99    3.54
   5 -11   2   17.45    7.02
  -5  11  -2    9.98    6.82
  -5 -11  -2   15.94    4.72
  -5 -11  -2    4.34    4.61
  -5 -11  -3  853.84  105.35
   5 -11   3  807.61  105.19
   5 -11   3  920.19  105.65
  -5 -11  -3  787.41  105.32
  -5 -11  -3  777.29  105.18
  -5  11  -3  900.24  105.54
   5 -11   3  896.23  105.64
  -5 -11  -3  886.93  105.46
  -5 -11  -3  682.12  105.08
   5 -11   3  872.49  106.65
   5 -11   3  866.83  105.53
  -5 -11  -3  810.68  105.24
  -5  11  -3  878.86  105.75
  -5  11  -4    4.57    7.86
  -5  11  -4   15.37    6.23
  -5  11  -4   26.18   15.46
  -5 -11  -4   12.56    5.88
  -5 -11  -4   13.03    6.55
  -5 -11  -4    6.53    4.53
  -5 -11  -4   22.43    8.57
  -5 -11  -4   19.54    6.94
   5 -11   4   24.21    6.44
  -5 -11  -4   18.92    5.83
  -5 -11  -5  974.07  107.75
  -5  11  -5  892.19  107.56
  -5 -11  -5  823.29  107.42
  -5 -11  -5  853.59  108.29
  -5 -11  -5  827.42  107.33
  -5 -11  -5  758.25  107.44
   5 -11   5  775.27  107.31
  -5 -11  -5  856.62  107.34
  -5  11  -5  865.84  107.96
  -5 -11  -6    6.14    7.99
  -5 -11  -6    0.70    6.99
   5 -11   6   -1.42    8.42
  -5 -11  -6   13.22    7.04
  -5 -11  -6    9.78    5.65
  -5 -11  -6    1.65    9.11
  -5  11  -6    5.54    6.53
  -5 -11  -7  546.08   52.70
  -5 -11  -7  259.16   51.89
  -5 -11  -7  201.13   51.67
   5 -11   7  530.21   52.82
  -5  11  -7  543.62   52.46
  -5 -11  -7  528.51   52.35
  -5 -11  -7  520.15   53.69
  -5 -11  -8    1.22    8.36
  -5  11  -8   -5.57   10.21
  -5  11  -8   -1.09    6.70
  -5 -11  -8   -7.38    6.99
   5 -11   8   15.26    9.54
  -5 -11  -8    0.40    7.46
  -5  11  -8   11.55   10.31
  -5 -11  -9  234.16   29.85
  -5  11  -9  206.29   29.44
  -5 -11  -9  174.90   29.64
  -5  11  -9  227.83   30.94
  -5  11  -9  250.42   31.04
  -5 -11  -9  252.53   29.98
  -5 -11  -9  203.14   30.06
  -5 -11 -10   13.00    9.03
  -5 -11 -10    0.91    7.39
  -5 -11 -10   -9.05    8.02
  -5 -11 -10   -0.46    8.33
  -5  11 -10    2.23    6.35
  -5  11 -10  -10.98   10.19
  -5  11 -10    1.02   10.82
  -5  11 -11  168.01   17.71
  -5 -11 -11  161.87   17.97
  -5  11 -12   -2.29   10.01
  -5 -11 -12   -0.49    9.82
  -5  11 -13   90.55   16.36
  -5 -11 -13   77.02   16.79
  -5 -11 -13  124.99   17.45
  -5 -11 -14    8.70   10.46
  -5  11 -14    3.62    9.35
  -5 -11 -14    4.02   10.78
  -5 -11 -15   11.19   10.62
  -5  11 -15   42.83   10.18
  -5 -11 -15   30.51   12.84
  -5  11 -15   33.88    9.87
  -5 -11 -16    1.61   11.60
  -5  11 -16   15.29    7.83
  -5  11 -16    7.18    7.90
  -5  11 -17   -3.59    5.87
  -5  11 -17    6.98    4.03
[truncated: 12,723,443 more chars]
